# Supplementary material for: Performance of case-control rare copy number variation annotation in classification of autism
Source: BMC Med Genomics. 2015 Jan 15;8(Suppl 1):S7. doi: 10.1186/1755-8794-8-S1-S7 (PMC4315323; doi:10.1186/1755-8794-8-S1-S7)
Supplement: Additional file 2 — Twenty curated neurally-relevant feature genes Gene-set names and genes (entrez gene ID) used to construct the twenty curated neurally-relevant features. [file 1755-8794-8-S1-S7-S2.xlsx]

## Sheet: 20 curated gene sets
Gene set name	Entrez gene id
hi015	23077;122060;1910;5457;79596;64062;10253;114798;84189;26050;2262;10082;1638;23483;11166;9071;22873;266722;27199;3843;10160;8428;23348;171425;85416;7546;5095;259232;2259;7174;54841;6555;1948;55082;728215;3981;23026;8660;1282;1284;3621;55608;8874;6656;10426;23250;55795;8451;79774;7027;6011;2621;348013;22821;8881;122742;91875;7011;123103;328;90809;6039;6036;51222;57680;84932;9878;56339;6297;1603;638…
hi035	6339;2782;11079;7161;23463;54626;473;2023;80176;5293;22883;54897;5394;10218;10459;1185;7133;10630;6248;23013;7709;1969;374955;4237;6390;51702;55920;5081;8659;163933;50809;8672;249;3339;54361;3352;10236;80818;6920;1870;3399;6135;2582;55629;10250;25932;864;55219;3925;149420;3151;6195;8289;2810;8431;126695;115572;23038;2827;10163;2268;23673;5511;6118;2140;83667;6883;51441;2035;51102;79570;576;10657;…
hi055	6339;2782;473;5293;22883;54897;10218;10459;7133;23013;7709;4237;5081;8659;8672;3339;54361;10236;3399;6135;55219;3925;149420;3151;6195;8431;126695;23038;2827;5511;6118;2140;2035;79570;10657;23633;8668;3932;3065;252995;149076;1912;6421;9202;5690;79753;29889;149175;4520;5453;8761;4802;22887;4904;4352;991;9670;79639;11004;8643;57643;5052;4678;8438;7388;6886;1996;1031;7804;55706;9528;23358;5563;3725;5…
ExpsNov_BrainFeAd_sp	780;1982;377;23326;351;808;9782;7534;65108;801;9804;6500;2782;1808;3925;8682;8404;3303;5048;6319;51669;3301;1152;10724;1974;3281;3983;1964;7533;10904;5870;10949;8396;10376;1434;1363;6432;9867;54386;6415;5358;1488;481;26118;5621;4698;55752;9315;2026;908;23365;8507;10625;5516;7345;6659;1809;1266;7072;9520;9805;7411;10951;5412;2273;6844;22883;3371;2181;2697;4082;9231;1182;10289;55884;23394;1155;9467…
Synapse_GrantFull	22848;16;60496;11194;215;5825;55324;10006;10152;3983;84448;22885;29;30;31;38;91452;47;50;11332;10005;52;2181;2182;23305;60;87;88;89;81;10121;10120;10097;10096;98;53616;8745;118;119;120;156;10939;116987;116986;116988;55750;178;55326;191;10768;79026;10598;150209;9049;203;50808;26289;9590;10327;1645;1646;8574;126133;10840;217;224;8659;7915;4329;501;226;230;271;273;286;287;288;51479;170961;56899;301;…
FMR1_Targets_Darnell	8927;547;4130;324;4131;116986;107;22859;26999;491;11188;23095;5802;50944;10075;3798;576;8831;9703;478;7916;283638;84726;2194;23001;5138;1107;287;3708;23154;3097;7267;3064;9625;9743;22853;1952;2036;815;1501;1938;1759;57555;6712;27445;2904;89795;4035;57580;9379;10297;1742;4763;23125;288;29;92154;84894;2901;23077;10129;4133;8085;9612;20;6305;8567;8911;22990;3800;4644;9472;57030;8525;23258;8924;1778;…
FMR1_Targets_Ascano	16;57505;9625;23;10061;116236;25;47;50;53;87;91;53616;9510;9508;103;107;109;118;10939;116987;137964;27245;54806;79026;113146;57491;211;79868;7840;57679;347902;154796;287;288;51479;404734;29123;253650;84079;23294;302;309;162;161;163;8943;321;334;351;9716;116985;64411;10564;58504;9826;23370;9181;8874;79754;84164;23130;472;23400;476;51761;545;8312;22893;583;9564;613;51283;57448;641;650;9790;2186;237…
thrEXPR_log2rpkm	780;1982;377;23326;351;808;9782;7534;65108;801;9804;6500;2782;1808;3925;8682;8404;3303;5048;6319;51669;3301;1152;10724;1974;3281;3983;1964;7533;10904;5870;10949;8396;10376;1434;1363;6432;9867;54386;6415;5358;1488;481;26118;5621;4698;55752;9315;2026;908;23365;8507;10625;5516;7345;6659;1809;1266;7072;9520;9805;7411;10951;5412;2273;6844;22883;3371;2181;2697;4082;9231;1182;10289;55884;23394;1155;9467…
thr4.86_log2rpkm	7105;4800;57185;1595;572;9957;3927;90293;56603;79007;10181;381;2288;23028;84254;115703;4706;170302;292;57019;5577;1387;9256;84058;55904;57414;30812;26224;5164;3920;51573;55049;26022;10368;54972;163;6863;6376;8913;1750;5898;2115;54623;9912;57787;115098;5048;8522;4145;8277;5080;55692;8938;115939;5689;6853;1534;9043;51188;4257;4784;5310;23542;9862;23221;7095;6224;7812;51534;7756;7384;83930;928;57467…
thr3.32_log2rpkm	8813;2519;2729;90529;81887;22875;6405;54467;51056;23072;8379;29916;55365;4074;3382;57679;8837;7035;9108;23098;23129;204;10180;55610;126393;5166;51364;7982;996;3052;1856;64063;5976;55013;5439;221981;3980;56928;80256;10943;7748;23077;79893;9244;6833;11276;10127;64847;4293;55750;79017;3475;9569;27072;60528;8228;79602;8842;9703;79090;113000;9254;9091;55735;29116;3720;6792;57172;65220;7021;9265;53616;…
thr0.84_log2rpkm	57147;55732;2268;3075;889;5893;4267;51384;55471;952;5965;10165;6521;8935;56919;79657;81691;51226;6936;54677;25998;3675;7543;114881;51087;9020;6348;51330;80853;57157;9855;10083;10926;6915;1352;414;51265;151531;90273;4843;54879;64285;57585;7005;1870;728642;83741;10157;64386;10747;199870;29954;51085;83932;8798;56920;23166;6540;7752;920;2326;55727;9546;54903;51099;23395;5286;5329;8491;672;933;51360;2…
thr.MIN_log2rpkm	64102;1080;26;843;6542;85413;340273;799;3207;4222;6296;4353;5444;5244;3683;3674;51666;3883;6362;55971;55001;10344;56891;85477;8735;10942;1770;9058;1087;974;6329;6401;2328;27035;9940;55200;8993;5081;389434;80342;51513;2696;51533;695;3077;27033;4007;4057;9971;9052;923;55;7454;29881;84220;1179;6556;8685;1591;3082;864;64816;11136;1373;732;1244;50619;57823;3645;9047;3381;4593;4653;26228;5009;6570;846;…
PhHs_NervSys_ADX	10000;10002;10019;10020;10049;10059;10060;10075;10084;1013;10159;10262;1029;10342;1038;10381;10382;10479;10528;10558;10682;1071;10743;10801;10804;10847;10939;111;11136;11141;11152;11155;11200;11231;11232;112476;11277;1134;1135;1137;1140;1144;1145;114548;114798;116442;1186;118813;1193;120892;123606;124093;126328;1277;1278;1280;1281;1282;1284;1288;1291;1292;1293;1298;1300;1301;1302;1311;1349;1371;1…
PhHs_NervSys_All	10000;10002;10019;10020;10049;10059;10060;10075;10084;1013;10159;10262;1029;10342;1038;10381;10382;10436;10479;10518;10528;10555;10558;10682;1071;1073;10743;1075;10801;10804;10841;10847;10939;11005;111;11136;11141;11152;11155;11200;11222;11231;11232;11235;112476;11277;11285;1134;1135;1137;1140;1144;1145;114548;1146;1147;114798;116442;1180;1186;118813;1193;120227;120892;121340;123606;124093;1261;1…
PhHs_MindFun_ADX	10000;10002;10020;10060;10075;10084;1013;10159;10262;10381;10382;10479;10528;10682;10743;10804;10847;10939;111;11141;11152;112476;11277;1134;1135;1137;1140;1144;1145;114798;116442;1193;120892;124093;126328;1277;1278;1280;1282;1284;1291;1292;1293;1302;1349;1371;1387;1436;146057;146227;1471;1482;158866;1591;161742;1639;1641;166336;1678;170302;171023;1736;1741;1756;1760;1778;1785;1786;1798;1813;182;…
PhHs_MindFun_All	10000;10002;100151683;10020;10060;10075;10084;10102;10111;1013;10133;10159;10195;10225;10243;10262;10381;10382;10466;10479;10518;10528;10535;10555;10564;10667;10682;10686;1073;10743;10804;10841;10847;10939;11005;11023;11093;111;11141;11152;11222;112476;11277;11285;113189;1134;1135;113612;1137;1140;1144;1145;114798;116442;1193;120892;121340;121512;124093;1261;126328;1277;1278;1280;1282;1284;1291;1…
MmHs_Neuro_All	53947;8086;51166;16;26154;20;21;23461;5243;8714;10257;215;225;5826;9619;64240;26090;25;27;29;32;35;37;176;65057;1636;43;26027;55856;53;55;341392;84532;58;60;71;51412;90;4185;8749;53616;8745;9507;11096;104;107;111;112;113;114;116;117;119;131;9370;51094;79602;133;134;135;140;147;146;152;155;11047;165;121536;166;4299;2334;27125;10939;173;174;175;177;10555;375790;181;183;23287;185;186;54806;9131;326;…
MmHs_Extend_All	26574;19;22;10006;25;27;31;60;10096;90;91;92;93;94;102;6868;9510;80070;56999;103;116;133;23394;150;151;152;156;27125;27161;25909;9131;9049;11214;207;211;212;216;8854;220;79868;29880;8846;249;250;8092;259;55626;262;139285;269;81693;154796;275;284;83854;29123;26057;317;324;328;51107;187;334;338;367;64411;23237;10139;392;2909;395;8289;1820;10620;200894;405;406;10094;430;434;11101;466;1386;11016;472;…
NeuroF_large	16;25;27;29;38;40;43;60;71;86;107;133;134;135;151;152;160;161;163;177;182;183;186;190;197;207;214;220;224;238;286;287;288;301;306;317;320;321;322;324;333;334;338;347;348;351;355;357;358;361;378;382;387;388;389;391;396;401;403;411;429;430;443;466;472;474;491;538;546;552;554;558;566;573;575;576;578;583;585;596;610;613;622;627;637;648;650;652;653;654;655;657;659;663;666;667;672;675;686;706;713;716;7…
NeuroF_small	1000;10000;10006;100133941;10021;10048;10096;10154;102;1020;10215;10243;10280;10300;10371;103910;10397;10398;10401;10458;10486;10487;10488;10497;10499;10500;10501;10505;10507;10509;10512;10564;10570;10611;10636;10675;10677;107;1072;10752;10755;10769;108;10814;10815;10818;10842;10874;109;10939;10963;1103;11069;11075;11094;111;11104;11141;11178;112;11202;11261;112755;1128;1129;113;1131;11315;1132;1…
