# Supplementary material for: Performance of case-control rare copy number variation annotation in classification of autism
Source: BMC Med Genomics. 2015 Jan 15;8(Suppl 1):S7. doi: 10.1186/1755-8794-8-S1-S7 (PMC4315323; doi:10.1186/1755-8794-8-S1-S7)
Supplement: Additional file 4 — Rare CNV data for controls Rare CNV data for controls. [file 1755-8794-8-S1-S7-S4.txt]

SubjectID	Chr	Start	End	CnvType	ProbeN	gene_byTranscript_egid	gene_byTranscript_symbol	gene_byExon_egid	gene_byExon_symbol
110036001469_	chr1	1193801	1295424	3	72	116983;118424;126789;1855;54587;54973;6339;80772;83756	ACAP3;CPSF3L;DVL1;GLTPD1;MXRA8;PUSL1;SCNN1D;TAS1R3;UBE2J2	116983;118424;126789;1855;54587;54973;6339;80772;83756	ACAP3;CPSF3L;DVL1;GLTPD1;MXRA8;PUSL1;SCNN1D;TAS1R3;UBE2J2
110036021749_	chr1	28823449	28877333	3	24	10691;26824;6883	GMEB1;RNU11;TAF12	10691;26824;6883	GMEB1;RNU11;TAF12
110030096051_	chr4	132165825	132573737	3	96
B649933_1007874697	chr4	63801558	63841845	1	12
B827334_1007874018	chr4	63801558	63848986	1	14
B275079_1007852942	chr4	63803081	63841845	1	11
B347545_0067942603	chr4	63803893	63837897	1	9
B955457_1007875817	chr4	63803893	63841845	1	10
B980299_0067942608	chr4	63813426	63848986	1	10
B585576_1007875272	chr4	64370170	64402357	1	12
B826617_0067942631	chr4	64370170	64402357	1	12
B586615_1007875854	chr4	66065878	66107945	1	15	2044	EPHA5
B507195_1007874871	chr4	68531972	68570446	1	10	644759	LOC644759	644759	LOC644759
110036009330_	chr4	132165825	132573737	3	96
B856688_1007852525	chr4	69179871	69610302	3	36	28983;7366	TMPRSS11E;UGT2B15	28983;7366	TMPRSS11E;UGT2B15
B599687_1007875248	chr4	69705891	69743032	1	24	7365	UGT2B10	7365	UGT2B10
B964889_1007843494	chr4	69705891	69743032	1	24	7365	UGT2B10	7365	UGT2B10
B996895_1007855015	chr4	69713268	69750534	3	24	7365	UGT2B10	7365	UGT2B10
B476506_1007852940	chr4	70091598	70257471	1	35	10720;54490	UGT2B11;UGT2B28	10720;54490	UGT2B11;UGT2B28
B529705_1007840923	chr4	70164518	70290550	1	21	54490	UGT2B28	54490	UGT2B28
B611425_1007873622	chr4	70164518	70290550	1	21	54490	UGT2B28	54490	UGT2B28
B773734_1007873292	chr4	70164518	70290550	1	21	54490	UGT2B28	54490	UGT2B28
B439994_1007852600	chr4	70164518	70310066	1	26	54490	UGT2B28	54490	UGT2B28
B841482_1007854027	chr4	70168929	70310066	1	25	54490	UGT2B28	54490	UGT2B28
110036015642_	chr4	161271979	161305691	1	26
B483586_1007842342	chr4	70179530	70269008	0	12	54490	UGT2B28	54490	UGT2B28
B519248_1007840750	chr4	70179530	70269008	1	12	54490	UGT2B28	54490	UGT2B28
B536676_1007840725	chr4	70179530	70269008	0	12	54490	UGT2B28	54490	UGT2B28
B582658_1007872312	chr4	71197092	71316473	1	61	10879;26952;58503;85438	CABS1;PROL1;SMR3A;SMR3B	10879;26952;58503;85438	CABS1;PROL1;SMR3A;SMR3B
B505778_1007874875	chr4	74038554	74267938	3	96	26057;285521	ANKRD17;COX18	26057;285521	ANKRD17;COX18
B312630_0067942574	chr4	74156397	74336605	1	86	26057	ANKRD17	26057	ANKRD17
B627204_1007846383	chr4	75227315	75343704	1	39	441024	MTHFD2L	441024	MTHFD2L
B590669_1007852596	chr4	75304510	75423997	3	37	255324;441024	EPGN;MTHFD2L	255324;441024	EPGN;MTHFD2L
B392040_1007854363	chr4	78966795	79200943	3	89	65008;80144	FRAS1;MRPL1	65008;80144	FRAS1;MRPL1
B201410_1007872193	chr4	81760297	81911406	1	37	255119	C4orf22
110036023422_	chr4	169045175	169224618	1	59
B153182_1007874320	chr4	81768996	81842175	3	18	255119	C4orf22
B621960_1007854303	chr4	91076267	91171447	1	22	22915	MMRN1	22915	MMRN1
B277797_1007853793	chr4	93718141	93809568	1	26	2895	GRID2	2895	GRID2
B764926_1007854164	chr4	93838373	93929292	1	24	2895	GRID2
B587867_1007848509	chr4	95365304	95405078	1	14	56916	SMARCAD1	56916	SMARCAD1
B301315_1007842066	chr4	95942947	95984554	3	17	658	BMPR1B
B556806_1007854703	chr4	97404282	97503050	1	15
B700071_1007874656	chr4	97622897	97695462	1	21
B333151_1007853867	chr4	99358315	99534533	3	72	5910	RAP1GDS1	5910	RAP1GDS1
B525694_1007854064	chr4	100544014	100586763	3	40	131	ADH7	131	ADH7
110036011559_r	chr4	172443390	172480083	1	10
B114549_1007853874	chr4	104419678	104464580	1	19
B806145_1007873615	chr4	104419678	104464580	1	19
B996895_1007855015	chr4	104419678	104464580	1	19
B553658_1007850198	chr4	108437611	108609948	1	51
B392973_1007852618	chr4	115089073	115133559	1	16	79642	ARSJ	79642	ARSJ
B887823_1007874701	chr4	117266675	117697938	3	92	100302290	MIR1973	100302290	MIR1973
B216574_1007873989	chr4	118633197	118738954	3	69
B752185_0067942604	chr4	121790635	122015406	3	78	11107	PRDM5	11107	PRDM5
B382816_1007872257	chr4	124279099	124360921	1	22	166378	SPATA5
B391985_1007840230	chr4	125232440	125610733	3	86
110036014728_	chr4	172616444	172735097	1	36
B322838_1007872284	chr4	126894522	126946948	1	14
B630497_1007872229	chr4	126965121	127019104	3	20
B923510_1007875812	chr4	129062211	129206714	3	62	256471;55132;80167	C4orf29;LARP1B;MFSD8	256471;55132;80167	C4orf29;LARP1B;MFSD8
B679348_1007851283	chr4	129997526	130147254	3	53	132320;79960	PHF17;SCLT1	132320;79960	PHF17;SCLT1
B106347_1007873601	chr4	131747647	131849410	1	37
B973477_1007842438	chr4	132148619	132573737	3	99
B295219_1007872186	chr4	132165825	132573737	3	96
B885849_1007872260	chr4	132165825	132573737	3	96
B877576_1007874042	chr4	133099653	133609050	1	110
B807498_1007874668	chr4	135081911	135204011	1	25
110036022796_	chr4	188641768	190257644	3	573	132625;205860;339976;401164	LOC401164;TRIML1;TRIML2;ZFP42	132625;205860;339976;401164	LOC401164;TRIML1;TRIML2;ZFP42
B957019_1007844002	chr4	135081911	135204011	1	25
B586615_1007875854	chr4	135141815	135406410	1	58	132430	PABPC4L	132430	PABPC4L
B714366_1007851282	chr4	135141815	135503579	1	77	132430	PABPC4L	132430	PABPC4L
B627204_1007846383	chr4	135204011	135516925	1	68	132430	PABPC4L	132430	PABPC4L
B178854_1007854183	chr4	135262309	135329103	1	15
B855482_0067949239	chr4	141433672	141501078	1	25	100129858;60592	LOC100129858;SCOC	100129858;60592	LOC100129858;SCOC
B761425_1007853996	chr4	144728004	145062088	1	83	166752;2996	FREM3;GYPE	166752;2996	FREM3;GYPE
B940324_1007844505	chr4	145213321	145275937	3	30	2993	GYPA	2993	GYPA
B883531_1007844959	chr4	149624304	149667788	1	12
B774741_1007854360	chr4	151878902	152289730	3	146	152503;6189;8944;987	LRBA;RPS3A;SH3D19;SNORD73A	152503;6189;8944;987	LRBA;RPS3A;SH3D19;SNORD73A
110036023588_	chr4	190161177	190515979	1	123
B228008_1007874610	chr4	151887596	152289730	3	143	152503;6189;8944;987	LRBA;RPS3A;SH3D19;SNORD73A	152503;6189;8944;987	LRBA;RPS3A;SH3D19;SNORD73A
B505135_1007854094	chr4	153887932	153933607	3	22	201798;27236	ARFIP1;TIGD4	201798;27236	ARFIP1;TIGD4
B365026_0067942628	chr4	155220035	155268934	1	13
B918862_1007854693	chr4	155220035	155268934	1	13
B937715_1007844782	chr4	155220035	155268934	1	13
B466917_1007874508	chr4	157094697	157131441	1	13
B928566_1007844750	chr4	158512274	158576853	1	22
B598652_1007852874	chr4	161259328	161291569	1	23
B703798_0067942580	chr4	161271979	161302656	1	25
B958271_1007843897	chr4	161287345	161399144	1	46
110036023109_	chr5	3828007	4012107	3	70
B460767_1007853871	chr4	162239613	162310205	1	17
B921878_0067943241	chr4	162239613	162310205	1	17
B784802_1007846124	chr4	162739303	162783909	3	18	56884	FSTL5
B826617_0067942631	chr4	165014979	165064439	1	17	55016	MARCH1
B536696_1007853709	chr4	165271754	165335052	1	23	55016	MARCH1
B485082_1007853837	chr4	167679735	167726953	1	8
B553894_1007850188	chr4	169023487	169086950	1	24
B256025_1007875987	chr4	169044265	169230884	1	62
B149228_1007853581	chr4	169045175	169224618	1	59
B979208_1007842459	chr4	169045175	169224618	1	59
110036018182_	chr5	7455561	7531914	3	30	108	ADCY2	108	ADCY2
B444410_1007852611	chr4	172450045	172480083	1	9
B566863_1007875835	chr4	178369793	178443705	1	27
B585116_1007872290	chr4	184005007	184060967	3	46	1635	DCTD	1635	DCTD
B621960_1007854303	chr4	188511196	189224502	1	208	132625	ZFP42	132625	ZFP42
B537495_1007853968	chr4	189108796	189338767	1	95	132625;205860;339976	TRIML1;TRIML2;ZFP42	132625;205860;339976	TRIML1;TRIML2;ZFP42
B787602_1007874634	chr4	189185015	189299208	3	43	205860;339976	TRIML1;TRIML2	205860;339976	TRIML1;TRIML2
B488908_1007854765	chr4	189346279	189747463	3	177	401164	LOC401164	401164	LOC401164
B277797_1007853793	chr4	189483400	189673835	3	95	401164	LOC401164	401164	LOC401164
B966200_1007843929	chr4	189558024	189625591	3	38	401164	LOC401164	401164	LOC401164
B944304_1007853858	chr4	189558024	189700591	3	72	401164	LOC401164	401164	LOC401164
110036017937_	chr1	37408091	37456506	1	16
110036013944_	chr5	12589870	13381289	1	160	404663	TAG	404663	TAG
B894345_1007872589	chr4	189627943	190029985	3	162	401164	LOC401164	401164	LOC401164
B488908_1007854765	chr4	189943798	190388377	3	159
B534543_1007874558	chr4	190056744	190195104	1	51
B621960_1007854303	chr4	190161177	190515979	1	123
B966200_1007843929	chr4	190183902	190626484	3	149
B277797_1007853793	chr4	190466776	190789579	3	87	3323	HSP90AA4P	3323	HSP90AA4P
B456613_1007854343	chr4	190594455	190704117	1	30	3323	HSP90AA4P	3323	HSP90AA4P
B326599_1007854356	chr5	65225	258320	3	83	133957;153478;389257	CCDC127;LRRC14B;PLEKHG4B	133957;153478;389257	CCDC127;LRRC14B;PLEKHG4B
B180587_1007874633	chr5	91139	182059	3	27
B958009_1007875283	chr5	352621	415569	3	32	10016;57491	AHRR;PDCD6	10016;57491	AHRR;PDCD6
110036021350_	chr5	12735143	12786263	1	10	404663	TAG	404663	TAG
B268227_1007841416	chr5	1783637	1934733	3	79	4726;50805;64979	IRX4;MRPL36;NDUFS6	4726;50805;64979	IRX4;MRPL36;NDUFS6
B365205_1007853975	chr5	2082236	2126793	1	18
B458066_1007853853	chr5	3742363	3997125	3	114
B178854_1007854183	chr5	3834181	3986631	3	59
B393761_1007852612	chr5	5739448	5775063	3	13
B879700_1007854073	chr5	5739448	5776290	3	14
B178717_1007875826	chr5	5741408	5775063	3	12
B678565_1007876024	chr5	5741408	5775063	3	12
B483586_1007842342	chr5	7464066	7522396	3	27	108	ADCY2	108	ADCY2
B653693_1007874607	chr5	10192143	10344867	3	101	134145;134147;22948	CCT5;CMBL;FAM173B	134145;134147;22948	CCT5;CMBL;FAM173B
110036008076_	chr5	12735143	12794662	1	11	404663	TAG	404663	TAG
B421983_1007852920	chr5	11835642	11869934	1	11	1501	CTNND2
B326966_1007875802	chr5	12357851	12425838	1	13
B643061_1007875805	chr5	12470170	12763981	1	75	404663	TAG	404663	TAG
B381252_1007852903	chr5	12560269	12919311	1	84	404663	TAG	404663	TAG
B338435_1007854144	chr5	12603857	12711955	1	29	404663	TAG	404663	TAG
B578118_1007853652	chr5	12735143	12786263	1	10	404663	TAG	404663	TAG
B607714_1007874700	chr5	12735143	12786263	1	10	404663	TAG	404663	TAG
B599274_1007848529	chr5	12735143	12794662	1	11	404663	TAG	404663	TAG
B874843_1007854362	chr5	12735143	12794662	1	11	404663	TAG	404663	TAG
B971720_1007854758	chr5	12735143	12794662	1	11	404663	TAG	404663	TAG
110036020014_	chr5	12735143	12794662	1	11	404663	TAG	404663	TAG
B397759_1007873965	chr5	12941660	13202677	1	44
B644709_1007846503	chr5	17452882	17539311	3	34
B260072_1007874538	chr5	17568936	17676715	1	14
B778166_1007875138	chr5	17568936	17676715	1	14
B387047_1007874371	chr5	17570440	17676715	1	13
B101412_1007873983	chr5	17589745	17676715	1	12
B419502_1007871739	chr5	17589745	17676715	1	12
B773389_1007874336	chr5	17589745	17676715	1	12
B526744_1007870373	chr5	17589745	17720173	1	22
B643061_1007875805	chr5	17649730	17730509	1	18
110036021772_	chr5	12735143	12794662	1	11	404663	TAG	404663	TAG
B704658_1007874902	chr5	17649730	17736871	1	19
B854263_1007853990	chr5	17649730	17783216	1	37
B447204_1007875798	chr5	18350360	18386793	1	9
B970978_1007872549	chr5	18583537	18859398	1	90
B653074_1007854147	chr5	18607264	18859398	1	88
B829544_0057060999	chr5	18859398	18936049	3	23
B197815_1007874845	chr5	18873891	18985138	1	33
B701542_1007873365	chr5	19301858	19484604	3	52
B672121_1007852911	chr5	19445443	19499331	1	25
B513284_1007840737	chr5	21206281	21486411	1	52
110036023646_	chr5	12735143	12794662	1	11	404663	TAG	404663	TAG
B268450_1007841414	chr5	21430464	21567144	1	26	728411	GUSBP1	728411	GUSBP1
B701542_1007873365	chr5	23756112	23963990	3	40
B581247_1007872544	chr5	23810118	28095489	3	1196	1007;1008;340107	CDH10;CDH9;LOC340107	1007;1008;340107	CDH10;CDH9;LOC340107
B278887_1007854344	chr5	25426838	25464318	1	12
B993989_1007854998	chr5	26202091	26271443	3	25
B389867_1007872686	chr5	27171108	27272889	1	23
B999332_1007870352	chr5	27647188	27677363	1	10
B234785_1007841252	chr5	28598425	28694972	3	25
B744177_1007854062	chr5	28815114	28935756	1	26
B406833_1007874401	chr5	29304000	29377897	1	16
110036024040_	chr5	17642680	17749587	1	23
B581247_1007872544	chr5	29983309	30143700	3	55
B953582_1007843997	chr5	33946465	34008932	1	43	51151;51289	RXFP3;SLC45A2	51151;51289	RXFP3;SLC45A2
B411878_1007840276	chr5	33981900	34788879	3	282	100534612;114899;23600;26064;51151	AMACR;C1QTNF3;C1QTNF3-AMACR;RAI14;SLC45A2	100534612;114899;23600;26064;51151	AMACR;C1QTNF3;C1QTNF3-AMACR;RAI14;SLC45A2
B333151_1007853867	chr5	34836108	35015198	3	118	134218;153657;26064;55299;5810	BRIX1;DNAJC21;RAD1;RAI14;TTC23L	134218;153657;26064;55299;5810	BRIX1;DNAJC21;RAD1;RAI14;TTC23L
B779111_1007874846	chr5	37274997	37349755	3	24	65250;9631	C5orf42;NUP155	65250;9631	C5orf42;NUP155
B181979_0067949283	chr5	38773640	38829454	3	25
B467864_1007874035	chr5	38773640	38829454	3	25
B701762_1007873488	chr5	44773467	44969649	1	62	10884	MRPS30	10884	MRPS30
B968409_1007873505	chr5	50797350	50856919	1	14
B201410_1007872193	chr5	51034736	51123248	3	25
110036016566_	chr5	17684087	17812897	1	43
B254070_1007852661	chr5	59226856	59297186	1	26	5144	PDE4D
B630497_1007872229	chr5	59745509	59813318	3	25	5144	PDE4D
B275079_1007852942	chr5	59749887	59807480	3	22	5144	PDE4D
B470554_1007842173	chr5	59749887	59807480	3	22	5144	PDE4D
B482489_1007872861	chr5	59749887	59807480	3	22	5144	PDE4D
B555358_1007873337	chr5	59749887	59807480	3	22	5144	PDE4D
B595540_1007848526	chr5	59749887	59807480	3	22	5144	PDE4D
B701542_1007873365	chr5	59749887	59807480	3	22	5144	PDE4D
B747096_1007854180	chr5	59749887	59807480	3	22	5144	PDE4D
B763377_1007853322	chr5	59749887	59807480	3	22	5144	PDE4D
110036020774_	chr5	44773467	45018074	1	71	10884	MRPS30	10884	MRPS30
B904265_1007873471	chr5	59749887	59807480	3	22	5144	PDE4D
B951657_1007843871	chr5	59749887	59807480	3	22	5144	PDE4D
B968534_1007842350	chr5	59749887	59807480	3	22	5144	PDE4D
B887823_1007874701	chr5	59749887	59809368	3	23	5144	PDE4D
B811881_1007870375	chr5	61463894	61503808	1	15
B477091_1007853905	chr5	68785604	68864052	3	33	100506658	OCLN	100506658	OCLN
B667500_1007874677	chr5	70261872	70451560	3	22	2966;4671;647859;653238;6606;6607;728340;730394	GTF2H2;GTF2H2B;GTF2H2C;GTF2H2D;LOC647859;NAIP;SMN1;SMN2	2966;4671;647859;653238;6606;6607;728340;730394	GTF2H2;GTF2H2B;GTF2H2C;GTF2H2D;LOC647859;NAIP;SMN1;SMN2
B159476_1007873588	chr5	75866793	75950485	1	39	10788;2151	F2RL2;IQGAP2	10788;2151	F2RL2;IQGAP2
B722218_1007854380	chr5	76122353	76165411	3	20	2150	F2RL1	2150	F2RL1
B951657_1007843871	chr5	76122551	76164277	3	15	2150	F2RL1	2150	F2RL1
110036004554_r	chr5	59749887	59809368	3	23	5144	PDE4D
B826285_0067942629	chr5	79764271	80446977	3	311	100462981;167555;1719;340120;4437;5924;9765	ANKRD34B;DHFR;FAM151B;MSH3;MTRNR2L2;RASGRF2;ZFYVE16	100462981;167555;1719;340120;4437;5924;9765	ANKRD34B;DHFR;FAM151B;MSH3;MTRNR2L2;RASGRF2;ZFYVE16
B547350_0067949210	chr5	80863776	80923242	3	23	23635	SSBP2
B722591_0067949257	chr5	84089839	84135584	1	15
B903773_0067949271	chr5	84089839	84135584	1	15
B848304_1007844833	chr5	85782627	86254044	3	119	100500805;1350	COX7C;MIR3607	100500805;1350	COX7C;MIR3607
B526744_1007870373	chr5	92688982	93302639	3	234	100313887;134187;441094;7025;83989	FAM172A;FLJ42709;MIR2277;NR2F1;POU5F2	100313887;134187;441094;7025;83989	FAM172A;FLJ42709;MIR2277;NR2F1;POU5F2
B136270_1007872262	chr5	97324570	97380428	1	17
B728427_1007854311	chr5	97359198	97563593	3	65
B269978_1007875858	chr5	98798044	98836932	1	10
B452714_1007872596	chr5	98798044	98836932	1	10
110036017648_	chr1	49342221	49380773	1	9	84871	AGBL4
110036018869_	chr5	64776521	65216055	3	189	11174;23398;373;54557;57486;64105;80006	ADAMTS6;C5orf44;CENPK;NLN;PPWD1;SGTB;TRIM23	11174;23398;373;54557;57486;64105;80006	ADAMTS6;C5orf44;CENPK;NLN;PPWD1;SGTB;TRIM23
B742453_1007844402	chr5	98854117	99085526	1	58
B993989_1007854998	chr5	99347065	99474012	1	31
B759051_1007875185	chr5	99473938	99561995	3	27
B529567_1007875209	chr5	99765195	99864299	1	19
B926850_1007876051	chr5	99765195	99885916	3	23
B312215_1007873706	chr5	99770263	99864299	1	18
B266791_1007871681	chr5	100432701	101246173	3	230
B400963_1007854338	chr5	101220592	101276171	3	21
B828423_1007875117	chr5	101222683	101276171	3	20
B236372_0067942637	chr5	101503405	101574538	1	15
110036004877_	chr5	69096757	70512149	1	131	100049076;100170939;11042;2966;4671;647859;653238;6606;6607;728340;728492;730394;8293	GTF2H2;GTF2H2B;GTF2H2C;GTF2H2D;LOC100049076;LOC100170939;LOC647859;NAIP;SERF1A;SERF1B;SMA5;SMN1;SMN2	100049076;100170939;11042;2966;4671;647859;653238;6606;6607;728340;728492;730394;8293	GTF2H2;GTF2H2B;GTF2H2C;GTF2H2D;LOC100049076;LOC100170939;LOC647859;NAIP;SERF1A;SERF1B;SMA5;SMN1;SMN2
B343432_1007844537	chr5	101510882	101569683	3	13
B981860_1007871680	chr5	104278058	104313280	1	19
B769378_0067942579	chr5	104292129	104388562	1	38
B682015_1007872283	chr5	104580203	104707380	3	31
B784823_1007875340	chr5	105993272	106134420	1	50
B937715_1007844782	chr5	106075829	106134420	1	18
B308771_1007854329	chr5	107960043	108023216	3	22
B483624_1007853685	chr5	109321720	109363177	1	18
B582347_1007848500	chr5	109510944	109541241	1	13
B884197_1007844957	chr5	109760548	110017692	1	78	642987	TMEM232	642987	TMEM232
110036020154_	chr5	69882833	70685177	1	75	100049076;11042;2966;4671;647859;653238;6606;6607;728340;728492;730394;8293	GTF2H2;GTF2H2B;GTF2H2C;GTF2H2D;LOC100049076;LOC647859;NAIP;SERF1A;SERF1B;SMA5;SMN1;SMN2	100049076;11042;2966;4671;647859;653238;6606;6607;728340;728492;730394;8293	GTF2H2;GTF2H2B;GTF2H2C;GTF2H2D;LOC100049076;LOC647859;NAIP;SERF1A;SERF1B;SMA5;SMN1;SMN2
B733469_1007873950	chr5	110180600	110392717	1	55
B667665_1007852536	chr5	110445327	110475752	3	16	134430	WDR36	134430	WDR36
B611425_1007873622	chr5	111773684	111842847	3	18	54508;64097	EPB41L4A;FLJ11235	54508;64097	EPB41L4A;FLJ11235
B391087_1007840223	chr5	112939064	112973891	3	20	64848	YTHDC2	64848	YTHDC2
B431232_1007840502	chr5	113866478	113928989	3	20
B303773_1007874624	chr5	114047647	114220302	3	58
B782997_1007853703	chr5	115054971	115158825	3	42
B482489_1007872861	chr5	115560633	115637451	1	29	51397	COMMD10
B738999_1007872540	chr5	115664875	115706855	1	17
B552332_1007854075	chr5	117801746	117912665	1	41
110036015386_	chr5	82540909	82723621	3	53	7518	XRCC4	7518	XRCC4
B253888_1007853986	chr5	117935191	117996532	3	27
B871387_1007875840	chr5	119894403	120037704	1	62	51334	PRR16
B177474_0057061567	chr5	120077237	120169691	1	23
B947804_1007875842	chr5	120093645	120203243	1	27
B434334_1007853771	chr5	120452561	120488447	1	8
B482193_1007853972	chr5	120452561	120488447	1	8
B834420_1007871651	chr5	120452561	120488447	1	8
B892844_1007875170	chr5	120452561	120488447	1	8
B520147_1007873599	chr5	120627121	120698191	1	25
B228008_1007874610	chr5	120641488	120731816	3	32
110036025062_	chr5	98782623	98836932	1	11
B365205_1007853975	chr5	120972459	121060040	3	37
B599274_1007848529	chr5	120972459	121060040	3	37
B905864_1007845328	chr5	120973116	121060040	3	36
B987195_1007842490	chr5	121641599	121810410	3	51	9627	SNCAIP	9627	SNCAIP
B502539_1007872577	chr5	123436371	125004915	3	546	57507	ZNF608	57507	ZNF608
B319777_1007842101	chr5	123741643	123792656	3	28
B845301_1007875784	chr5	128537311	128725028	1	64
B711310_0067942611	chr5	128655693	128841426	3	65	171019	ADAMTS19	171019	ADAMTS19
B102147_1007853660	chr5	129499621	129725283	3	53	337876	CHSY3	337876	CHSY3
B401529_1007854734	chr5	130435726	130523314	3	21	3094	HINT1	3094	HINT1
110036023109_	chr5	99257197	99353202	1	53
B598149_1007874481	chr5	140463055	140510718	1	27	26167;56130;56131;56132	PCDHB3;PCDHB4;PCDHB5;PCDHB6	26167;56130;56131;56132	PCDHB3;PCDHB4;PCDHB5;PCDHB6
B748118_1007874904	chr5	140484494	140518344	1	19	26167;54661;56130;56131	PCDHB17;PCDHB4;PCDHB5;PCDHB6	26167;54661;56130;56131	PCDHB17;PCDHB4;PCDHB5;PCDHB6
B944909_1007844028	chr5	140602132	140643847	3	13	56121;84054	PCDHB15;PCDHB19P	56121;84054	PCDHB15;PCDHB19P
B771911_1007854300	chr5	140602132	140648559	3	14	56121;84054	PCDHB15;PCDHB19P	56121;84054	PCDHB15;PCDHB19P
B983717_1007842477	chr5	145143348	145269194	3	50	153768;643226	GRXCR2;PRELID2	153768;643226	GRXCR2;PRELID2
B582098_1007870332	chr5	151254310	151347554	3	31	2741	GLRA1	2741	GLRA1
B769494_1007846090	chr5	151254310	151347554	3	31	2741	GLRA1	2741	GLRA1
B546105_1007840953	chr5	151755334	151802978	1	18	56923	NMUR2	56923	NMUR2
B476893_1007875827	chr5	153860453	153900002	1	18
B658740_1007854250	chr5	160474752	160523854	3	21
110036010999_	chr5	99347065	99474012	1	31
B742453_1007844402	chr5	162681182	162733654	1	19
B991945_1007873310	chr5	162681182	162733654	1	19
B239915_1007841983	chr5	164254631	164304329	3	17
B510594_1007854750	chr5	172020555	172091842	3	32	54492	NEURL1B	54492	NEURL1B
B854263_1007853990	chr5	180033058	180150493	3	58	134083;4245	MGAT1;OR2Y1	134083;4245	MGAT1;OR2Y1
B308771_1007854329	chr5	180048423	180150493	3	52	134083;4245	MGAT1;OR2Y1	134083;4245	MGAT1;OR2Y1
B324229_1007854374	chr5	180048423	180150493	3	52	134083;4245	MGAT1;OR2Y1	134083;4245	MGAT1;OR2Y1
B290777_1007875864	chr5	180048423	180151274	3	53	134083;4245	MGAT1;OR2Y1	134083;4245	MGAT1;OR2Y1
B268450_1007841414	chr5	180048423	180151910	3	55	134083;4245	MGAT1;OR2Y1	134083;4245	MGAT1;OR2Y1
B346627_1007872552	chr5	180053943	180159279	3	45	134083;4245	MGAT1;OR2Y1	134083;4245	MGAT1;OR2Y1
110036016616_	chr5	99352709	99474012	1	30
B338919_1007853845	chr5	180379341	180433799	1	29	153579	BTNL9	153579	BTNL9
B977307_1007842455	chr5	180379341	180462312	3	44	153579	BTNL9	153579	BTNL9
B488908_1007854765	chr5	180507856	180541683	3	16	285659	OR2V2	285659	OR2V2
B446357_1007852622	chr6	94609	178750	3	78
B931598_1007872875	chr6	99536	257247	3	99	56940	DUSP22	56940	DUSP22
B407301_1007871721	chr6	511509	551568	1	30	55770	EXOC2	55770	EXOC2
B237493_1007841091	chr6	1013400	1052689	1	36	285768	LOC285768	285768	LOC285768
B659155_1007854741	chr6	2101261	2291268	1	49	2762	GMDS	2762	GMDS
B805034_1007875356	chr6	4006937	4183487	3	80	10455;222826;404220;8899	C6orf146;C6orf201;ECI2;PRPF4B	10455;222826;404220;8899	C6orf146;C6orf201;ECI2;PRPF4B
B299756_1007842055	chr6	4199935	4417586	1	96
110036018174_	chr5	99561548	99642500	3	26
B555308_1007853571	chr6	5354290	5387953	1	13	10667	FARS2	10667	FARS2
B141230_1007874883	chr6	5512977	5582739	1	54	10667	FARS2	10667	FARS2
B497980_1007852882	chr6	10577812	10636780	1	37	2651	GCNT2	2651	GCNT2
B828621_0057060997	chr6	10577812	10636780	1	37	2651	GCNT2	2651	GCNT2
B867787_1007854142	chr6	10577812	10636780	1	37	2651	GCNT2	2651	GCNT2
B334479_1007875807	chr6	10577812	10640172	1	38	2651	GCNT2	2651	GCNT2
B313404_1007873600	chr6	10760361	10813876	1	14	347744;55003	C6orf52;PAK1IP1	347744;55003	C6orf52;PAK1IP1
B814661_1007853854	chr6	14964336	15002502	3	13
B782197_1007875255	chr6	16458123	16666103	1	107	6310	ATXN1	6310	ATXN1
B431870_1007874682	chr6	18242100	18343755	3	59	221656;7172;7913	DEK;KDM1B;TPMT	221656;7172;7913	DEK;KDM1B;TPMT
110036018406_	chr5	101661509	101772918	3	27	133482	SLCO6A1	133482	SLCO6A1
B279093_0067942606	chr6	20275601	20306824	1	17	154141	MBOAT1
B647111_1007846512	chr6	20811931	20937751	1	46	54901	CDKAL1	54901	CDKAL1
B962764_1007843925	chr6	22529944	22584187	1	25
B941932_1007873623	chr6	25853721	25891294	3	26	10050;6568	SLC17A1;SLC17A4	10050;6568	SLC17A1;SLC17A4
B205233_1007874827	chr6	26135114	26421327	3	243	3006;3007;3008;3010;3012;3013;3017;3018;3077;8334;8335;8339;8343;8344;8345;8346;8347;8351;8352;8353;8355;8358;8360;8361;8364;8365;8366;8367;8369;8968	HFE;HIST1H1C;HIST1H1D;HIST1H1E;HIST1H1T;HIST1H2AB;HIST1H2AC;HIST1H2AD;HIST1H2AE;HIST1H2BB;HIST1H2BC;HIST1H2BD;HIST1H2BE;HIST1H2BF;HIST1H2BG;HIST1H2BH;HIST1H2BI;HIST1H3B;HIST1H3C;HIST1H3D;HIST1H3E;HIST1H3F;HIST1H3G;HIST1H4B;HIST1H4C;HIST1H4D;HIST1H4E;HIST1H4F;HIST1H4G;HIST1H4H	3006;3007;3008;3010;3012;3013;3017;3018;3077;8334;8335;8339;8343;8344;8345;8346;8347;8351;8352;8353;8355;8358;8360;8361;8364;8365;8366;8367;8369;8968	HFE;HIST1H1C;HIST1H1D;HIST1H1E;HIST1H1T;HIST1H2AB;HIST1H2AC;HIST1H2AD;HIST1H2AE;HIST1H2BB;HIST1H2BC;HIST1H2BD;HIST1H2BE;HIST1H2BF;HIST1H2BG;HIST1H2BH;HIST1H2BI;HIST1H3B;HIST1H3C;HIST1H3D;HIST1H3E;HIST1H3F;HIST1H3G;HIST1H4B;HIST1H4C;HIST1H4D;HIST1H4E;HIST1H4F;HIST1H4G;HIST1H4H
B931866_1007873677	chr6	26537545	26572768	1	33	10384;11120;54718	BTN2A1;BTN2A3;BTN3A3	10384;11120;54718	BTN2A1;BTN2A3;BTN3A3
B948702_1007854260	chr6	26753680	26787278	3	17	79692	ZNF322A	79692	ZNF322A
B180587_1007874633	chr6	29202675	29269414	3	42	26707	OR2J2	26707	OR2J2
B268450_1007841414	chr6	29202675	29269414	3	42	26707	OR2J2	26707	OR2J2
B326674_1007853788	chr6	29202675	29269414	1	42	26707	OR2J2	26707	OR2J2
110036023000_	chr1	49685647	49770826	1	20	84871	AGBL4
110040001976_	chr5	104196324	104395522	1	74
B456798_1007854143	chr6	29202675	29269414	1	42	26707	OR2J2	26707	OR2J2
B822754_0057061009	chr6	29202675	29269414	1	42	26707	OR2J2	26707	OR2J2
B855930_1007853688	chr6	29202675	29269414	1	42	26707	OR2J2	26707	OR2J2
B883531_1007844959	chr6	29202675	29269414	1	42	26707	OR2J2	26707	OR2J2
B900846_1007844887	chr6	29202675	29269414	1	42	26707	OR2J2	26707	OR2J2
B950801_1007853751	chr6	29202675	29269414	3	42	26707	OR2J2	26707	OR2J2
B247542_1007853676	chr6	29333774	29365946	3	25
B472351_1007842232	chr6	33071257	33230149	1	364	3111;3113;3115;3116	HLA-DOA;HLA-DPA1;HLA-DPB1;HLA-DPB2	3111;3113;3115;3116	HLA-DOA;HLA-DPA1;HLA-DPB1;HLA-DPB2
B954474_1007874921	chr6	34830637	34981636	3	65	23294;54887;6631;6882	ANKS1A;SNRPC;TAF11;UHRF1BP1	23294;54887;6631;6882	ANKS1A;SNRPC;TAF11;UHRF1BP1
B456613_1007854343	chr6	34830637	34994414	3	66	23294;54887;6631;6882	ANKS1A;SNRPC;TAF11;UHRF1BP1	23294;54887;6631;6882	ANKS1A;SNRPC;TAF11;UHRF1BP1
110036021749_	chr5	104770609	104913193	3	37
B614872_1007874936	chr6	34949308	34994414	3	24	23294;54887;6882	ANKS1A;TAF11;UHRF1BP1	23294;54887;6882	ANKS1A;TAF11;UHRF1BP1
B852766_1007854725	chr6	35606076	35673400	3	30	2289	FKBP5	2289	FKBP5
B886290_1007844972	chr6	35606076	35673400	3	30	2289	FKBP5	2289	FKBP5
B911786_1007854079	chr6	46055426	46175450	3	68	53405	CLIC5	53405	CLIC5
B481737_1007875851	chr6	48521832	48677899	3	32
B404952_1007854757	chr6	52720401	52797467	1	56	2938;2939	GSTA1;GSTA2	2938;2939	GSTA1;GSTA2
B107311_1007871675	chr6	55803335	55842179	1	15	653	BMP5
B431282_1007873513	chr6	55931972	55970203	1	11
B911786_1007854079	chr6	55931972	55970203	1	11
B916240_1007854325	chr6	55931972	55970203	1	11
110036022127_	chr5	109593276	109641683	1	15
B532470_1007875811	chr6	55931972	55983225	1	13
B697807_1007852545	chr6	55931972	55983225	1	13
B826617_0067942631	chr6	55931972	55983225	1	13
B855640_1007853300	chr6	55933454	55970203	1	9
B257988_1007841389	chr6	55934096	55970203	1	8
B266791_1007871681	chr6	55934096	55970203	1	8
B431062_1007840503	chr6	55934096	55970203	1	8
B487470_1007873444	chr6	55934096	55970203	1	8
B549487_1007840956	chr6	55934096	55970203	1	8
B585576_1007875272	chr6	55934096	55970203	1	8
110036022796_	chr5	117033589	117083044	1	20
B666611_1007875265	chr6	55934096	55970203	1	8
B759914_1007846064	chr6	55934096	55970203	1	8
B791991_1007852595	chr6	55934096	55970203	1	8
B830766_1007854715	chr6	55934096	55970203	1	8
B841482_1007854027	chr6	55934096	55970203	1	8
B984152_1007842480	chr6	55934096	55970203	1	8
B764705_1007853643	chr6	57021412	57062509	1	20	57691	KIAA1586	57691	KIAA1586
B771183_1007874859	chr6	57021412	57062509	3	20	57691	KIAA1586	57691	KIAA1586
B647746_1007873514	chr6	57021412	57066055	1	21	26036;57691	KIAA1586;ZNF451	26036;57691	KIAA1586;ZNF451
B100331_1007873991	chr6	57021412	57068571	1	22	26036;57691	KIAA1586;ZNF451	26036;57691	KIAA1586;ZNF451
110036020832_	chr5	126017560	126074833	1	12
B993989_1007854998	chr6	57688739	57759762	3	14
B947804_1007875842	chr6	64837992	65508791	1	176	346007	EYS	346007	EYS
B579770_1007875990	chr6	65619558	65681473	1	15	346007	EYS	346007	EYS
B714366_1007851282	chr6	66954191	67106127	1	57
B790234_1007872314	chr6	66988120	67136078	1	54
B385260_1007874854	chr6	67034051	67106127	1	35
B302261_1007874848	chr6	69901489	69969898	3	22	577	BAI3
B116679_1007853952	chr6	71953166	72036050	3	19
B350610_1007873740	chr6	75419953	75471929	3	13
B764926_1007854164	chr6	75423992	75471929	3	12
110036016558_	chr5	130045186	130177152	1	30
B308284_1007874263	chr6	76095614	76292781	3	51	27145	FILIP1	27145	FILIP1
B347545_0067942603	chr6	81034459	81107655	1	27	594	BCKDHB	594	BCKDHB
B726886_0067942660	chr6	81565130	81613720	3	14
B926936_1007854182	chr6	81565130	81613720	3	14
B243734_1007872282	chr6	81572615	81613720	3	13
B752395_1007874665	chr6	81572615	81613720	1	13
B564239_1007853955	chr6	82713798	82768560	3	15
B649910_0067942619	chr6	86531087	86607704	1	16
B830766_1007854715	chr6	86536435	86730040	3	52
B937063_1007875107	chr6	92042463	92174498	1	41
110036016517_	chr5	130147022	130177152	1	9
B994781_1007855007	chr6	92044752	92182468	1	42
B779111_1007874846	chr6	94638804	94963750	3	85
B368961_1007872308	chr6	95318894	95557685	1	62
B313404_1007873600	chr6	95474827	95581841	1	25
B468914_1007854173	chr6	95474827	95581841	1	25
B910399_1007854748	chr6	95474827	95581841	1	25
B324229_1007854374	chr6	95532014	95590481	1	16
B653693_1007874607	chr6	95532014	95614613	1	23
B701762_1007873488	chr6	95532014	95614613	1	23
B726886_0067942660	chr6	95532014	95614613	1	23
110036021632_	chr5	134967023	135521973	3	247	100126299;153328;26223;340074;3578;3950;4090;7045;9597	FBXL21;IL9;LECT2;LOC340074;SLC25A48;SMAD5;SMAD5-AS1;TGFBI;VTRNA2-1	100126299;153328;26223;340074;3578;3950;4090;7045;9597	FBXL21;IL9;LECT2;LOC340074;SLC25A48;SMAD5;SMAD5-AS1;TGFBI;VTRNA2-1
B254785_1007854051	chr6	95704450	95735253	3	9
B973477_1007842438	chr6	95704450	95735253	3	9
B584983_1007848513	chr6	96038033	96154257	1	36	79694	MANEA	79694	MANEA
B950801_1007853751	chr6	102776913	102840261	1	23
B926040_1007875245	chr6	104336822	104396333	1	23
B147560_1007872587	chr6	104991975	105041172	3	24
B276080_1007853614	chr6	105003611	105041172	3	22
B746547_1007874360	chr6	105772970	107414479	3	678	100422737;202;55278;5550;639;84816;9474	AIM1;ATG5;LOC100422737;PRDM1;PREP;QRSL1;RTN4IP1	100422737;202;55278;5550;639;84816;9474	AIM1;ATG5;LOC100422737;PRDM1;PREP;QRSL1;RTN4IP1
B277390_1007875280	chr6	110503233	110660647	1	75	51362;8936	CDC40;WASF1	51362;8936	CDC40;WASF1
B324229_1007854374	chr6	110639498	110680949	3	24	51362;728464	C6orf186;CDC40	51362;728464	C6orf186;CDC40
110036015642_	chr5	140206092	140308521	1	80	56135;56136;56137;56138;56139;56140;56141;56142;56143;56144;56145;56146;56147;9752	PCDHA1;PCDHA10;PCDHA11;PCDHA12;PCDHA13;PCDHA2;PCDHA3;PCDHA4;PCDHA5;PCDHA6;PCDHA7;PCDHA8;PCDHA9;PCDHAC1	56135;56136;56137;56138;56139;9752	PCDHA10;PCDHA11;PCDHA12;PCDHA13;PCDHA9;PCDHAC1
B855930_1007853688	chr6	111242190	111344180	3	36	23097;262	AMD1;CDK19	23097;262	AMD1;CDK19
B567421_1007848476	chr6	111656450	111692052	1	10	91749	KIAA1919	91749	KIAA1919
B489094_1007876037	chr6	117374057	117426890	1	12
B761923_1007874868	chr6	120326688	120480549	1	38
B737833_1007875235	chr6	122388366	122530010	1	46
B784823_1007875340	chr6	124183296	124284830	1	58	154215	NKAIN2
B616228_1007853931	chr6	124219162	124252311	3	26	154215	NKAIN2
B854837_1007844841	chr6	124290340	124360221	1	31	154215	NKAIN2
B731063_1007872315	chr6	125063391	125094976	1	14	154215	NKAIN2
B967654_1007872241	chr6	128150937	128188739	3	16	387357	THEMIS	387357	THEMIS
110036024412_	chr5	147608824	147673152	1	25	153218;84651	SPINK13;SPINK7	153218;84651	SPINK13;SPINK7
B314967_1007873656	chr6	128980598	129123670	1	44
B966200_1007843929	chr6	129418913	129496203	1	29	3908	LAMA2	3908	LAMA2
B354740_0067942586	chr6	131583131	131655295	3	21	9465	AKAP7	9465	AKAP7
B191955_1007874255	chr6	135884159	136079920	3	50	100131814;100313884	MIR548H4;NCRNA00271	100131814	NCRNA00271
B854263_1007853990	chr6	140576367	140692285	1	22
B876806_1007852537	chr6	140689022	140750352	1	16
B253250_1007841374	chr6	140797495	140858016	3	10
B474177_1007872173	chr6	140797495	140858016	1	10
B740471_1007853550	chr6	140813822	140898463	1	14
B289689_1007854738	chr6	140868718	140953082	1	17
110036018950_	chr1	49688435	49770826	1	19	84871	AGBL4
110036015030_	chr5	156338362	156586775	3	94	153745;26762;3702;84868;9443	FAM71B;HAVCR1;HAVCR2;ITK;MED7	153745;26762;3702;84868;9443	FAM71B;HAVCR1;HAVCR2;ITK;MED7
B468914_1007854173	chr6	140868718	140953082	1	17
B805034_1007875356	chr6	144554070	144678119	3	48	7402;8676	STX11;UTRN	7402;8676	STX11;UTRN
B855930_1007853688	chr6	146880375	146910702	1	10	10981	RAB32	10981	RAB32
B618076_1007853642	chr6	150246788	150381728	3	47	135250;353091;646024;80328;80329	RAET1E;RAET1G;RAET1K;ULBP1;ULBP2	135250;353091;646024;80328;80329	RAET1E;RAET1G;RAET1K;ULBP1;ULBP2
B858950_1007854319	chr6	151671401	151705253	1	28	9590	AKAP12	9590	AKAP12
B365205_1007853975	chr6	161736650	161780654	1	22	5071	PARK2
B667696_1007873586	chr6	162269448	162385193	1	41	5071	PARK2	5071	PARK2
B180195_1007874261	chr6	162511301	162659755	1	80	5071	PARK2	5071	PARK2
B922778_1007844459	chr6	162581980	162721335	3	60	5071	PARK2	5071	PARK2
B180587_1007874633	chr6	162636531	162834976	3	96	5071	PARK2	5071	PARK2
110036025252_	chr5	175492445	175561995	1	29	643201	LOC643201	643201	LOC643201
B384949_1007853872	chr6	162636531	162834976	3	96	5071	PARK2	5071	PARK2
B637625_1007875341	chr6	162636531	162834976	3	96	5071	PARK2	5071	PARK2
B564239_1007853955	chr6	162637688	162834976	3	95	5071	PARK2	5071	PARK2
B695562_0067942649	chr6	162659755	162769931	1	49	5071	PARK2
B705813_1007874646	chr6	162666349	162809965	1	79	5071	PARK2	5071	PARK2
B719465_1007853907	chr6	162740072	162788002	1	26	5071	PARK2	5071	PARK2
B775533_1007852604	chr6	162767020	162903833	3	72	5071	PARK2	5071	PARK2
B435595_1007840518	chr6	162783468	162829925	3	29	5071	PARK2	5071	PARK2
B336348_1007875346	chr6	162808512	162877565	1	25	5071	PARK2
B355026_0067942568	chr6	162829925	162882818	1	22	5071	PARK2
110036011559_r	chr6	29202675	29269414	1	42	26707	OR2J2	26707	OR2J2
B614568_1007871710	chr6	162834976	162882818	1	21	5071	PARK2
B948396_1007875247	chr6	162873845	162912694	1	20	5071	PARK2
B101412_1007873983	chr6	162873845	162971498	1	39	5071	PARK2
B435341_1007840517	chr6	162873845	163042210	1	55	5071	PARK2
B980299_0067942608	chr6	162893204	162949833	1	18	5071	PARK2
B410426_1007840271	chr6	162903833	162999908	1	29	5071	PARK2
B777823_1007853951	chr6	165229787	165289117	1	35
B970916_1007872563	chr6	168953878	169297548	3	174
B267288_1007873492	chr6	169306960	169366097	3	36	7058	THBS2	7058	THBS2
B229893_1007841234	chr7	132529	164003	3	17
110036024602_	chr6	42147550	42380327	3	118	129685;2978;2979;55173;55809;647024	C6orf132;GUCA1A;GUCA1B;MRPS10;TAF8;TRERF1	129685;2978;2979;55173;55809;647024	C6orf132;GUCA1A;GUCA1B;MRPS10;TAF8;TRERF1
B328508_1007873324	chr7	132529	164003	3	17
B592978_1007848517	chr7	132529	164003	3	17
B631674_1007875797	chr7	132529	164003	3	17
B640981_1007874885	chr7	132529	164003	3	17
B703798_0067942580	chr7	132529	164003	3	17
B775533_1007852604	chr7	132529	164003	3	17
B941135_1007844504	chr7	132529	164003	3	17
B964915_1007843932	chr7	132529	164003	3	17
B409184_0067949264	chr7	149081	203357	1	21
B892844_1007875170	chr7	188894	485831	3	65	56975	FAM20C	56975	FAM20C
110036017135_	chr6	46058786	46175450	3	67	53405	CLIC5	53405	CLIC5
B490963_1007853895	chr7	633807	722612	3	72	5575	PRKAR1B	5575	PRKAR1B
B271690_1007873316	chr7	1125091	1227162	1	53	84310;90637	C7orf50;ZFAND2A	84310;90637	C7orf50;ZFAND2A
B910399_1007854748	chr7	2297022	2416259	3	46	29886;55501;8662	CHST12;EIF3B;SNX8	29886;55501;8662	CHST12;EIF3B;SNX8
B501678_1007872289	chr7	3048211	3872215	3	343	221935;84433	CARD11;SDK1	221935;84433	CARD11;SDK1
B351862_1007853886	chr7	3133925	3301123	1	76
B592978_1007848517	chr7	3426524	3482951	1	24	221935	SDK1
B582658_1007872312	chr7	3487526	3522658	3	21	221935	SDK1
B473026_1007872207	chr7	4260050	4369198	3	56	221935	SDK1	221935	SDK1
B631008_1007873717	chr7	4260050	4374825	3	58	221935	SDK1	221935	SDK1
B969719_1007842424	chr7	4454509	4574700	1	44
110036021954_	chr6	55924686	55957183	1	12
B410474_1007853687	chr7	4812227	4912701	1	42	221938|100505381;55698;56903	MMD2;PAPOLB;RADIL	221938|100505381;55698;56903	MMD2;PAPOLB;RADIL
B885552_1007853677	chr7	5629374	5949268	3	102	222967;401303;51622;54476;654231;728194	CCZ1;OCM;RNF216;RSPH10B;RSPH10B2;ZNF815	222967;401303;51622;54476;654231;728194	CCZ1;OCM;RNF216;RSPH10B;RSPH10B2;ZNF815
B791125_1007873652	chr7	5647526	5949268	3	99	222967;401303;51622;54476;654231;728194	CCZ1;OCM;RNF216;RSPH10B;RSPH10B2;ZNF815	222967;401303;51622;54476;654231;728194	CCZ1;OCM;RNF216;RSPH10B;RSPH10B2;ZNF815
B584983_1007848513	chr7	5817078	5850048	1	19	401303	ZNF815	401303	ZNF815
B356202_1007844561	chr7	6301272	6350525	1	21	84792	C7orf70	84792	C7orf70
B458104_1007875358	chr7	6724543	7069508	3	69	221960;222967;441194;728194	C7orf28B;PMS2CL;RSPH10B;RSPH10B2	221960;222967;441194;728194	C7orf28B;PMS2CL;RSPH10B;RSPH10B2
B582658_1007872312	chr7	6833446	7896376	3	619	100131257;340267;54468;56913;6119;729852	C1GALT1;COL28A1;LOC100131257;LOC729852;MIOS;RPA3	100131257;340267;54468;56913;6119;729852	C1GALT1;COL28A1;LOC100131257;LOC729852;MIOS;RPA3
B817828_0057061026	chr7	8146180	8491232	3	172	30010;3382	ICA1;NXPH1	30010;3382	ICA1;NXPH1
B966792_1007842353	chr7	8767495	8826141	1	39
B815347_1007872302	chr7	8788938	8826141	1	24
110036004877_	chr6	55934096	55994533	1	14
B922778_1007844459	chr7	8791785	8826141	1	23
B246221_1007853829	chr7	8797623	8834075	1	24
B497980_1007852882	chr7	8797623	8834075	1	24
B582658_1007872312	chr7	8797623	8839252	1	25
B788578_1007846129	chr7	8874372	8962219	1	54
B438744_1007854063	chr7	8922918	9160323	1	169
B295710_1007841796	chr7	9094595	9196407	1	67
B538534_1007854364	chr7	9094595	9196407	1	67
B582969_1007853926	chr7	9094595	9196407	1	67
B749190_1007844487	chr7	9647047	9855812	3	84
110036021087_	chr6	57021412	57062509	1	20	57691	KIAA1586	57691	KIAA1586
B746394_1007874345	chr7	9706162	9767529	3	21
B975886_1007854099	chr7	9712049	9767529	3	18
B346627_1007872552	chr7	10063755	10099290	1	19
B624968_1007846463	chr7	10385379	10468752	1	34
B566219_1007852909	chr7	10503381	10613587	1	34
B102147_1007853660	chr7	10520485	10584314	3	21
B726886_0067942660	chr7	10520485	10584314	3	21
B425239_1007874952	chr7	12323954	12411015	1	65	221806	VWDE	221806	VWDE
B816843_1007852642	chr7	12607727	12654296	1	36	85477	SCIN	85477	SCIN
B467855_1007853980	chr7	12748068	12802201	1	24
110036020485_	chr6	67074215	67180065	1	47
B752269_1007854332	chr7	13075823	13208875	1	43
B326966_1007875802	chr7	13185287	13244473	1	38
B996545_1007873335	chr7	13366285	13596877	1	83
B365026_0067942628	chr7	15401158	15539831	1	64	392636	AGMO	392636	AGMO
B479722_1007875261	chr7	15469838	15539831	1	29	392636	AGMO
B985683_1007875312	chr7	15560293	15871030	3	153	392636;4223	AGMO;MEOX2	392636;4223	AGMO;MEOX2
B974175_1007875270	chr7	16234518	16278582	1	26	729920	ISPD	729920	ISPD
B953582_1007843997	chr7	16535054	16614357	1	44	100506049;57037	ANKMY2;LOC100506049	100506049;57037	ANKMY2;LOC100506049
B277797_1007853793	chr7	17078533	17143814	1	26
B275079_1007852942	chr7	17381309	17424603	1	14
110036018737_	chr6	80959569	81083618	3	41	594	BCKDHB	594	BCKDHB
B697076_1007841045	chr7	17381309	17424603	1	14
B999332_1007870352	chr7	17384337	17438151	3	18
B389867_1007872686	chr7	17545763	17593466	1	20
B487470_1007873444	chr7	17579872	17667417	1	39
B734764_1007873618	chr7	19015687	19086113	1	24
B326599_1007854356	chr7	19231029	19403949	3	64
B579611_0067942571	chr7	19742819	19819563	3	39	256130	TMEM196	256130	TMEM196
B478115_1007842238	chr7	20436210	20542705	3	41
B368961_1007872308	chr7	29640342	29749003	1	29	100271874;442524;646762	DPY19L2P3;LOC100271874;LOC646762	100271874;442524;646762	DPY19L2P3;LOC100271874;LOC646762
B228946_1007854752	chr7	32175752	32389924	3	124	5137	PDE1C	5137	PDE1C
110036021954_	chr1	49688435	49770826	1	19	84871	AGBL4
110036017663_	chr6	94537883	94639206	1	22	643432	TSG1	643432	TSG1
B771183_1007874859	chr7	32175884	32394979	3	124	5137	PDE1C	5137	PDE1C
B806145_1007873615	chr7	33094064	33153804	3	28	27241;6100	BBS9;RP9	27241;6100	BBS9;RP9
B291419_1007842029	chr7	33098254	33153804	3	27	27241;6100	BBS9;RP9	27241;6100	BBS9;RP9
B295710_1007841796	chr7	33098254	33153804	3	27	27241;6100	BBS9;RP9	27241;6100	BBS9;RP9
B618029_1007874552	chr7	33098254	33153804	3	27	27241;6100	BBS9;RP9	27241;6100	BBS9;RP9
B828621_0057060997	chr7	33098254	33153804	3	27	27241;6100	BBS9;RP9	27241;6100	BBS9;RP9
B230179_1007841236	chr7	33408395	33516566	1	36	27241	BBS9	27241	BBS9
B752269_1007854332	chr7	34919485	35096303	3	36	23333;554236	DPY19L1;DPY19L2P1	23333;554236	DPY19L1;DPY19L2P1
B999332_1007870352	chr7	38254795	38308450	3	23	445347	TARP	445347	TARP
B501678_1007872289	chr7	40090662	40144652	3	30	136647;79783;8621	C7orf10;C7orf11;CDK13	136647;79783;8621	C7orf10;C7orf11;CDK13
110036017135_	chr6	95567218	95654462	1	22
B653776_1007846516	chr7	52993298	53106553	3	48	285877	POM121L12	285877	POM121L12
B291465_1007854701	chr7	53428180	53557744	1	27
B582658_1007872312	chr7	53428180	53557744	1	27
B590669_1007852596	chr7	53428180	53557744	1	27
B700840_1007874691	chr7	53428180	53557744	1	27
B904265_1007873471	chr7	63065485	63440175	1	96	168417;442319;728927;730291	ZNF679;ZNF727;ZNF735;ZNF736	168417;442319;728927;730291	ZNF679;ZNF727;ZNF735;ZNF736
B611425_1007873622	chr7	63149422	63410142	1	70	168417;442319;730291	ZNF679;ZNF727;ZNF735	168417;442319;730291	ZNF679;ZNF727;ZNF735
B815730_1007875180	chr7	64220284	64778531	1	127	168374;285905;644619	INTS4L1;INTS4L2;ZNF92	168374;285905;644619	INTS4L1;INTS4L2;ZNF92
B695562_0067942649	chr7	64224939	64772165	1	125	168374;285905;644619	INTS4L1;INTS4L2;ZNF92	168374;285905;644619	INTS4L1;INTS4L2;ZNF92
B350610_1007873740	chr7	64259099	64726242	3	117	168374;285905	INTS4L1;ZNF92	168374;285905	INTS4L1;ZNF92
110036021350_	chr6	95597321	95654462	1	15
B388370_1007853742	chr7	64291084	64593616	1	102	168374;285905	INTS4L1;ZNF92	168374;285905	INTS4L1;ZNF92
B667500_1007874677	chr7	64291084	64593616	1	102	168374;285905	INTS4L1;ZNF92	168374;285905	INTS4L1;ZNF92
B974175_1007875270	chr7	64291084	64593616	1	102	168374;285905	INTS4L1;ZNF92	168374;285905	INTS4L1;ZNF92
B982645_1007875825	chr7	64316996	64700709	1	106	168374;285905	INTS4L1;ZNF92	168374;285905	INTS4L1;ZNF92
B366713_1007844576	chr7	64316996	64756971	1	113	168374;285905;644619	INTS4L1;INTS4L2;ZNF92	168374;285905;644619	INTS4L1;INTS4L2;ZNF92
B958877_1007854053	chr7	64801392	64968436	3	35	643253;644619;677807	CCT6P1;INTS4L2;SNORA22	643253;644619;677807	CCT6P1;INTS4L2;SNORA22
B438744_1007854063	chr7	66047316	66615942	3	171	51119;5382;55069;55253;64940	C7orf42;PMS2P4;SBDS;STAG3L4;TYW1	51119;5382;55069;55253;64940	C7orf42;PMS2P4;SBDS;STAG3L4;TYW1
B471933_1007872688	chr7	69004936	69351068	3	78	26053	AUTS2	26053	AUTS2
B556806_1007854703	chr7	69040697	69120581	1	20	26053	AUTS2
B847353_1007844832	chr7	69658096	69705615	1	18	26053	AUTS2
110036019628_	chr6	142171702	142247883	1	23
B703094_1007854334	chr7	69959579	70002038	3	13
B295219_1007872186	chr7	69962797	70002038	3	12
B857546_0067942612	chr7	69962797	70002038	3	12
B726886_0067942660	chr7	70293877	70396256	1	52	64409	WBSCR17
B101412_1007873983	chr7	71280991	71321443	1	10	83698	CALN1
B979317_1007842460	chr7	71606566	71951080	3	56	155370;441250	SBDSP1;TYW1B	155370;441250	SBDSP1;TYW1B
B954474_1007874921	chr7	71641647	71951080	3	50	155370;441250	SBDSP1;TYW1B	155370;441250	SBDSP1;TYW1B
B846568_1007853715	chr7	71641647	71961931	1	51	155370;441250	SBDSP1;TYW1B	155370;441250	SBDSP1;TYW1B
B178414_0057061570	chr7	71659407	71961931	3	48	155370;441250	SBDSP1;TYW1B	155370;441250	SBDSP1;TYW1B
B881240_1007875262	chr7	71807549	72058107	3	47	155370;260294;441250;441251;9883	NSUN5P2;POM121;SBDSP1;SPDYE7P;TYW1B	155370;260294;441250;441251;9883	NSUN5P2;POM121;SBDSP1;SPDYE7P;TYW1B
110036017424_	chr6	155289047	155603867	1	148	26230	TIAM2	26230	TIAM2
B451227_1007874866	chr7	75966021	76566699	3	161	100132832;100133091;113878;22932;441263;80761	DTX2;LOC100132832;LOC100133091;PMS2P11;POMZP3;UPK3B	100132832;100133091;113878;22932;441263;80761	DTX2;LOC100132832;LOC100133091;PMS2P11;POMZP3;UPK3B
B188361_1007853846	chr7	76264711	76570475	3	70	100132832;441263	LOC100132832;PMS2P11	100132832;441263	LOC100132832;PMS2P11
B391985_1007840230	chr7	76270269	76570475	3	64	100132832;441263	LOC100132832;PMS2P11	100132832;441263	LOC100132832;PMS2P11
B834607_0067942618	chr7	76270269	76570475	3	64	100132832;441263	LOC100132832;PMS2P11	100132832;441263	LOC100132832;PMS2P11
B120888_1007842636	chr7	78168451	78416699	3	97	9863	MAGI2
B917428_1007845364	chr7	78646314	78689062	1	14	9863	MAGI2
B234785_1007841252	chr7	79157866	79240487	3	27
B277797_1007853793	chr7	79403709	79464319	3	16
B345605_1007844543	chr7	80144207	80256625	3	44	10512;948	CD36;SEMA3C	10512;948	CD36;SEMA3C
B492772_1007875828	chr7	85256947	85340914	3	20
110036020428_	chr6	162622524	162834976	3	101	5071	PARK2	5071	PARK2
B392747_1007873163	chr7	85404705	85596291	1	47
B968534_1007842350	chr7	87351503	87386482	3	23	10926	DBF4	10926	DBF4
B790234_1007872314	chr7	88179374	89723385	3	553	219557;219578;261729;26872;442523;79846	C7orf62;C7orf63;DPY19L2P4;STEAP1;STEAP2;ZNF804B	219557;219578;261729;26872;442523;79846	C7orf62;C7orf63;DPY19L2P4;STEAP1;STEAP2;ZNF804B
B357724_1007844568	chr7	88179374	89729696	3	555	219557;219578;261729;26872;442523;79846	C7orf62;C7orf63;DPY19L2P4;STEAP1;STEAP2;ZNF804B	219557;219578;261729;26872;442523;79846	C7orf62;C7orf63;DPY19L2P4;STEAP1;STEAP2;ZNF804B
B626713_1007853686	chr7	89354598	89408560	1	24
B250275_1007874021	chr7	89389142	89547717	1	67
B850068_1007871741	chr7	89389142	89547717	1	67
B900617_1007854746	chr7	89963931	90004841	3	22
B701059_1007854369	chr7	93172382	96378591	3	1104	10165;10282;1278;1780;23089;2791;2792;401388;5166;51666;5444;5445;5446;55607;64921;693176;7979;7980;8910	ASB4;BET1;CASD1;COL1A2;DYNC1I1;FLJ42280;GNG11;GNGT1;MIR591;PDK4;PEG10;PON1;PON2;PON3;PPP1R9A;SGCE;SHFM1;SLC25A13;TFPI2	10165;10282;1278;1780;23089;2791;2792;401388;5166;51666;5444;5445;5446;55607;64921;693176;7979;7980;8910	ASB4;BET1;CASD1;COL1A2;DYNC1I1;FLJ42280;GNG11;GNGT1;MIR591;PDK4;PEG10;PON1;PON2;PON3;PPP1R9A;SGCE;SHFM1;SLC25A13;TFPI2
B819361_1007854087	chr7	100751442	100914175	3	46	136227;64792	EMID2;RABL5	136227;64792	EMID2;RABL5
110036016558_	chr6	162622524	162837932	3	102	5071	PARK2	5071	PARK2
B326294_1007873306	chr7	100755083	100914175	3	43	136227	EMID2	136227	EMID2
B428806_1007853319	chr7	100755083	100914175	3	43	136227	EMID2	136227	EMID2
B596934_1007874627	chr7	100755083	100914175	3	43	136227	EMID2	136227	EMID2
B668042_1007872236	chr7	100755083	100914175	3	43	136227	EMID2	136227	EMID2
B691484_1007854387	chr7	100755083	100914175	3	43	136227	EMID2	136227	EMID2
B807498_1007874668	chr7	100755083	100914175	3	43	136227	EMID2	136227	EMID2
B120069_1007854769	chr7	101900904	102146706	3	29	100134938;100310812;10156;246721;441273;5439;548644	POLR2J;POLR2J2;POLR2J3;RASA4;SPDYE2;SPDYE2L;UPK3BL	100134938;100310812;10156;246721;441273;5439;548644	POLR2J;POLR2J2;POLR2J3;RASA4;SPDYE2;SPDYE2L;UPK3BL
B573294_1007852893	chr7	101900904	102146706	3	29	100134938;100310812;10156;246721;441273;5439;548644	POLR2J;POLR2J2;POLR2J3;RASA4;SPDYE2;SPDYE2L;UPK3BL	100134938;100310812;10156;246721;441273;5439;548644	POLR2J;POLR2J2;POLR2J3;RASA4;SPDYE2;SPDYE2L;UPK3BL
B744177_1007854062	chr7	101900904	102146706	3	29	100134938;100310812;10156;246721;441273;5439;548644	POLR2J;POLR2J2;POLR2J3;RASA4;SPDYE2;SPDYE2L;UPK3BL	100134938;100310812;10156;246721;441273;5439;548644	POLR2J;POLR2J2;POLR2J3;RASA4;SPDYE2;SPDYE2L;UPK3BL
B230179_1007841236	chr7	104729549	104998082	3	111	100130771;54517;60561;6733	EFCAB10;PUS7;RINT1;SRPK2	100130771;54517;60561;6733	EFCAB10;PUS7;RINT1;SRPK2
110036020436_	chr6	162637688	162848888	3	101	5071	PARK2	5071	PARK2
B754625_1007874648	chr7	105945606	106054591	3	47
B929351_1007853649	chr7	108090491	108172751	1	21
B809518_0057061032	chr7	108873235	108911153	3	13
B621318_1007875104	chr7	108905497	108937473	1	10
B270421_1007874687	chr7	110494265	111017480	1	188	54674;83943	IMMP2L;LRRN3	54674;83943	IMMP2L;LRRN3
B917258_0067942645	chr7	110583255	111126464	1	180	83943	IMMP2L	83943	IMMP2L
B953582_1007843997	chr7	110585295	110953401	1	128	83943	IMMP2L	83943	IMMP2L
B531406_1007840927	chr7	110611661	110783973	1	72	83943	IMMP2L
B923510_1007875812	chr7	110620072	110997392	1	125	83943	IMMP2L	83943	IMMP2L
B765566_1007872601	chr7	110702575	110801476	1	43	83943	IMMP2L
110036019115_	chr6	162829925	162882818	1	22	5071	PARK2
B425239_1007874952	chr7	110711525	110806080	1	39	83943	IMMP2L
B573294_1007852893	chr7	110713312	110765939	1	24	83943	IMMP2L
B578118_1007853652	chr7	110780405	110944910	1	45	83943	IMMP2L	83943	IMMP2L
B903773_0067949271	chr7	110783255	110867477	1	27	83943	IMMP2L
B382733_0067942590	chr7	110791154	110847122	1	20	83943	IMMP2L
B427661_1007840422	chr7	110791154	110886009	1	30	83943	IMMP2L
B266804_1007853909	chr7	110791154	110997392	3	57	83943	IMMP2L	83943	IMMP2L
B230179_1007841236	chr7	110801339	111075609	1	77	83943	IMMP2L	83943	IMMP2L
B382816_1007872257	chr7	110841058	110987007	1	37	83943	IMMP2L	83943	IMMP2L
B996545_1007873335	chr7	110841058	110987007	1	37	83943	IMMP2L	83943	IMMP2L
110036021749_	chr6	167600547	167940544	3	126	26238;54346;6953;83887	C6orf123;TCP10;TTLL2;UNC93A	26238;54346;6953;83887	C6orf123;TCP10;TTLL2;UNC93A
B714366_1007851282	chr7	110895496	111065681	1	46	83943	IMMP2L	83943	IMMP2L
B601040_1007870358	chr7	111002694	111038685	1	12
B855930_1007853688	chr7	111002694	111062889	3	18
B757086_1007854685	chr7	111655846	112034423	3	130	11179;286006;3475	C7orf53;IFRD1;ZNF277	11179;286006;3475	C7orf53;IFRD1;ZNF277
B757086_1007854685	chr7	112161232	112217091	3	20	64418	TMEM168	64418	TMEM168
B392040_1007854363	chr7	112230777	112263992	3	14	154743	C7orf60	154743	C7orf60
B458104_1007875358	chr7	112230777	112263992	3	14	154743	C7orf60	154743	C7orf60
B624479_1007854383	chr7	112230777	112263992	3	14	154743	C7orf60	154743	C7orf60
B858950_1007854319	chr7	112230777	112266325	3	15	154743	C7orf60	154743	C7orf60
B876806_1007852537	chr7	112818439	112865844	1	10
110036019495_	chr1	50061750	50091784	1	11	84871	AGBL4	84871	AGBL4
110036024602_	chr6	169122395	169498846	3	188	7058	THBS2	7058	THBS2
B778166_1007875138	chr7	117174344	118948979	3	425	51691;56311;83992	ANKRD7;CTTNBP2;NAA38	51691;56311;83992	ANKRD7;CTTNBP2;NAA38
B502539_1007872577	chr7	118637773	118815120	1	41
B365205_1007853975	chr7	120398137	120681913	3	86	54556;79974	C7orf58;ING3	54556;79974	C7orf58;ING3
B323068_1007875284	chr7	120533445	120584370	1	16	79974	C7orf58	79974	C7orf58
B683658_1007841022	chr7	121522170	121589304	1	25	10157	AASS	10157	AASS
B582347_1007848500	chr7	123519705	125701407	1	598	154872;25913;2861	GPR37;LOC154872;POT1	154872;25913;2861	GPR37;LOC154872;POT1
B293253_1007842044	chr7	125145741	125179594	1	10
B615881_1007871712	chr7	125292473	125343264	1	15
B884197_1007844957	chr7	128967080	129005009	3	14
B627204_1007846383	chr7	131085909	131729953	3	287	91584	PLXNA4	91584	PLXNA4
110036018695_	chr7	3526352	3571866	1	13	221935	SDK1
B346627_1007872552	chr7	133230987	133372237	1	41	60412	EXOC4	60412	EXOC4
B848304_1007844833	chr7	133582874	133929730	1	146	136332;231;441282;57016;84912	AKR1B1;AKR1B10;AKR1B15;LRGUK;SLC35B4	136332;231;441282;57016;84912	AKR1B1;AKR1B10;AKR1B15;LRGUK;SLC35B4
B476893_1007875827	chr7	133871137	133904569	1	11	441282;57016	AKR1B10;AKR1B15	441282;57016	AKR1B10;AKR1B15
B949791_1007854306	chr7	134905232	135019579	1	48	23165;26266;647087	NUP205;PL-5283;SLC13A4	23165;26266;647087	NUP205;PL-5283;SLC13A4
B468398_1007873962	chr7	137444928	137530388	3	44	6718	AKR1D1	6718	AKR1D1
B276080_1007853614	chr7	139813980	139858860	3	24	23608	MKRN1	23608	MKRN1
B312215_1007873706	chr7	141969085	142005626	1	29
B427661_1007840422	chr7	141969085	142005626	1	29
B505135_1007854094	chr7	141969085	142005626	1	29
B519903_1007854381	chr7	141969085	142005626	1	29
110036024040_	chr7	3538491	3615009	1	22	221935	SDK1
B585499_1007853979	chr7	141969085	142005626	1	29
B672121_1007852911	chr7	141969085	142005626	1	29
B653074_1007854147	chr7	142965893	143176652	3	32	154761;285966;340307;441294	CTAGE15P;CTAGE6P;FAM115C;LOC154761	154761;285966;340307;441294	CTAGE15P;CTAGE6P;FAM115C;LOC154761
B791125_1007873652	chr7	143020527	143187264	3	29	154761;285966;340307;9747	CTAGE6P;FAM115A;FAM115C;LOC154761	154761;285966;340307;9747	CTAGE6P;FAM115A;FAM115C;LOC154761
B614568_1007871710	chr7	143056294	143535029	3	158	100128553;135941;135946;135948;154761;26211;285966;340307;346525;392138;393046;442361;445328;9747	ARHGEF35;CTAGE4;CTAGE6P;FAM115A;FAM115C;LOC154761;OR2A12;OR2A14;OR2A2;OR2A25;OR2A5;OR2F1;OR2F2;OR6B1	100128553;135941;135946;135948;154761;26211;285966;340307;346525;392138;393046;442361;445328;9747	ARHGEF35;CTAGE4;CTAGE6P;FAM115A;FAM115C;LOC154761;OR2A12;OR2A14;OR2A2;OR2A25;OR2A5;OR2F1;OR2F2;OR6B1
B653212_1007874323	chr7	143062816	143212440	3	23	154761;340307;9747	CTAGE6P;FAM115A;LOC154761	154761;340307;9747	CTAGE6P;FAM115A;LOC154761
B717789_1007873953	chr7	144882934	145148630	1	57
B748118_1007874904	chr7	145626939	145723378	1	37	26047	CNTNAP2
B968884_1007842426	chr7	145626939	145723378	1	37	26047	CNTNAP2
B974346_1007875852	chr7	145626939	145723378	1	37	26047	CNTNAP2
110036018687_	chr7	4479558	4584676	3	37
B495530_1007854186	chr7	145841878	145885593	3	19	26047	CNTNAP2
B740471_1007853550	chr7	145948007	146028272	1	24	26047	CNTNAP2
B336348_1007875346	chr7	148430058	148482146	3	20	155054;57541	ZNF398;ZNF425	155054;57541	ZNF398;ZNF425
B589516_1007872578	chr7	149182926	149417029	3	46	155066;401431;643641	ATP6V0E2;LOC401431;ZNF862	155066;401431;643641	ATP6V0E2;LOC401431;ZNF862
B981601_1007842471	chr7	152573613	153158237	3	202
B589516_1007872578	chr7	153107073	153351823	3	68	1804	DPP6	1804	DPP6
B993989_1007854998	chr7	153153073	153316759	3	57	1804	DPP6	1804	DPP6
B738999_1007872540	chr7	157427075	157495433	3	33	5799	PTPRN2
B447204_1007875798	chr7	157427075	157499420	3	34	5799	PTPRN2
B884589_1007853691	chr7	157427075	157499420	3	34	5799	PTPRN2
110036024685_	chr7	6822035	7777986	3	513	100131257;221960;340267;54468;56913;6119;729852	C1GALT1;C7orf28B;COL28A1;LOC100131257;LOC729852;MIOS;RPA3	100131257;221960;340267;54468;56913;6119;729852	C1GALT1;C7orf28B;COL28A1;LOC100131257;LOC729852;MIOS;RPA3
B140638_1007853950	chr7	157427075	157499477	3	35	5799	PTPRN2
B631312_1007875286	chr7	157427075	157499477	3	35	5799	PTPRN2
B564239_1007853955	chr7	157428727	157495433	3	32	5799	PTPRN2
B999832_1007853667	chr7	158201741	158289661	1	53	57488	ESYT2	57488	ESYT2
B675955_1007841005	chr7	158216327	158436204	3	90	55112;57488	ESYT2;WDR60	55112;57488	ESYT2;WDR60
B671643_1007873714	chr7	158411554	158812247	3	139	154822;55112;7434	LOC154822;VIPR2;WDR60	154822;55112;7434	LOC154822;VIPR2;WDR60
B397424_1007874013	chr7	158718903	158803229	3	20
B742758_1007875311	chr8	154984	200687	3	28	169270;644128	RPL23AP53;ZNF596	169270;644128	RPL23AP53;ZNF596
B488132_1007853404	chr8	270241	334543	3	48
B159476_1007873588	chr8	1111439	1194257	1	55
110036013944_	chr7	9183118	9425020	1	97
B366713_1007844576	chr8	1975127	2007410	1	31	9172	MYOM2	9172	MYOM2
B834607_0067942618	chr8	2116193	2168947	1	30
B703785_1007873472	chr8	2118532	2161362	1	25
B749532_1007845879	chr8	2118532	2161362	1	25
B275079_1007852942	chr8	2118532	2168947	1	26
B338193_1007852606	chr8	2118532	2168947	1	26
B519248_1007840750	chr8	2118532	2168947	1	26
B957333_1007873686	chr8	2118593	2168947	1	25
B519248_1007840750	chr8	2329741	2570171	3	109
B703785_1007873472	chr8	2329741	2570171	3	109
110036009330_	chr7	10503381	10584314	3	22
B957333_1007873686	chr8	2329741	2570171	3	109
B275079_1007852942	chr8	2334306	2570171	3	108
B338193_1007852606	chr8	2334306	2570171	3	108
B749532_1007845879	chr8	2334306	2570171	3	108
B834607_0067942618	chr8	2334306	2570171	3	108
B836181_0057060970	chr8	2447797	2538938	1	38
B994805_1007853994	chr8	3370390	3415257	1	32	64478	CSMD1
B468914_1007854173	chr8	3905526	4020030	3	111	64478	CSMD1
B666406_1007854768	chr8	4290624	4354074	1	47	64478	CSMD1
B916627_1007870356	chr8	4362810	4410334	1	39	64478	CSMD1
110036021848_	chr7	11243938	11315963	1	47
B445697_1007853831	chr8	4728359	4811985	1	74	64478	CSMD1
B764926_1007854164	chr8	4969725	5003136	1	18
B340331_1007844528	chr8	5454385	5592495	1	152
B386236_1007853834	chr8	5671912	5707379	1	22
B889239_1007844977	chr8	5805820	5876113	3	56
B963921_1007872666	chr8	5807682	5969264	1	114
B856688_1007852525	chr8	6060741	6157188	1	67
B427661_1007840422	chr8	6060741	6182224	1	86
B444410_1007852611	chr8	6677686	6769681	3	81	1671;1672;389610	DEFA6;DEFB1;XKR5	1671;1672;389610	DEFA6;DEFB1;XKR5
B921092_1007872230	chr8	6718897	6816495	3	80	1669;1671;1672;449493	DEFA10P;DEFA4;DEFA6;DEFB1	1669;1671;1672;449493	DEFA10P;DEFA4;DEFA6;DEFB1
110036017044_	chr7	12015611	12050906	1	21
B302261_1007874848	chr8	6798969	6994825	3	80	100287083;1667;1668;1670;170949;449493;728358	DEFA1;DEFA10P;DEFA1B;DEFA3;DEFA5;DEFT1P;DEFT1P2	100287083;1667;1668;1670;170949;449493;728358	DEFA1;DEFA10P;DEFA1B;DEFA3;DEFA5;DEFT1P;DEFT1P2
B280220_1007852923	chr8	8102456	8183019	3	30	286042	FLJ10661	286042	FLJ10661
B747654_1007844423	chr8	8102456	8183019	3	30	286042	FLJ10661	286042	FLJ10661
B772297_1007873646	chr8	8130650	8183019	3	28	286042	FLJ10661	286042	FLJ10661
B289384_1007874635	chr8	8131816	8162817	3	20	286042	FLJ10661	286042	FLJ10661
B225412_1007841225	chr8	8131816	8183019	3	27	286042	FLJ10661	286042	FLJ10661
B507195_1007874871	chr8	8131816	8183019	3	27	286042	FLJ10661	286042	FLJ10661
B742681_1007852619	chr8	8131816	8183019	3	27	286042	FLJ10661	286042	FLJ10661
B528818_1007853876	chr8	8131816	8285468	1	66	157285;286042	FLJ10661;SGK223	157285;286042	FLJ10661;SGK223
B598149_1007874481	chr8	8597308	8750305	1	74	137075;9258	CLDN23;MFHAS1	137075;9258	CLDN23;MFHAS1
110036003135_	chr7	17381309	17433998	1	18
B717789_1007873953	chr8	9021712	9460336	3	259	79660;8658	PPP1R3B;TNKS	79660;8658	PPP1R3B;TNKS
B362048_1007874568	chr8	9066823	9217544	1	93
B542562_1007854322	chr8	9280838	9381388	1	55
B662268_1007853570	chr8	9933221	10091292	3	65	4482	MSRA	4482	MSRA
B926936_1007854182	chr8	11666650	12305421	3	157	100132923;100133172;100133267;1508;2222;245912;245940;252969;377630;392196;613209;613210;613211;728957;85002	CTSB;DEFB109P1;DEFB130;DEFB134;DEFB135;DEFB136;FAM66A;FAM66D;FAM86B1;FDFT1;LOC100133267;LOC392196;NEIL2;USP17L2;ZNF705D	100132923;100133172;100133267;1508;2222;245912;245940;252969;377630;392196;613209;613210;613211;728957;85002	CTSB;DEFB109P1;DEFB130;DEFB134;DEFB135;DEFB136;FAM66A;FAM66D;FAM86B1;FDFT1;LOC100133267;LOC392196;NEIL2;USP17L2;ZNF705D
B250275_1007874021	chr8	11928738	12292015	3	28	100132923;100133172;100133267;245940;377630;392196;728957;85002	DEFB130;FAM66A;FAM66D;FAM86B1;LOC100133267;LOC392196;USP17L2;ZNF705D	100132923;100133172;100133267;245940;377630;392196;728957;85002	DEFB130;FAM66A;FAM66D;FAM86B1;LOC100133267;LOC392196;USP17L2;ZNF705D
B561892_1007853627	chr8	13401872	14704946	3	703	10395;137868;157773	C8orf48;DLC1;SGCZ	10395;137868;157773	C8orf48;DLC1;SGCZ
B272356_1007841423	chr8	13435309	13496360	1	33	157773	C8orf48	157773	C8orf48
B640981_1007874885	chr8	14429691	14574222	1	83	137868	SGCZ	137868	SGCZ
B599757_1007875362	chr8	15405385	15455979	1	29	7991	TUSC3	7991	TUSC3
110036011773_	chr1	59770815	59822001	1	17	55277	FGGY	55277	FGGY
110036018695_	chr7	23574062	23738893	3	72	1197;340277;56164;90693	C7orf46;CCDC126;CLK2P;STK31	1197;340277;56164;90693	C7orf46;CCDC126;CLK2P;STK31
B421125_1007874266	chr8	15409749	15455979	1	28	7991	TUSC3	7991	TUSC3
B295219_1007872186	chr8	15929497	15980161	3	32
B609066_1007854342	chr8	15929497	15980161	3	32
B301469_1007854697	chr8	15992606	16065839	1	33	4481	MSR1	4481	MSR1
B326294_1007873306	chr8	15992606	16065839	1	33	4481	MSR1	4481	MSR1
B618506_1007853744	chr8	15992606	16065839	1	33	4481	MSR1	4481	MSR1
B779589_1007853847	chr8	15992606	16065839	1	33	4481	MSR1	4481	MSR1
B970964_1007842336	chr8	16306880	16341591	1	14
B772297_1007873646	chr8	16489096	16569399	1	32
B646037_1007875322	chr8	18235202	18304306	3	66	10	NAT2	10	NAT2
110036015915_	chr7	38239830	38375004	1	61	445347	TARP	445347	TARP
B886417_1007872528	chr8	19947600	20160901	3	110	11178;526;6570	ATP6V1B2;LZTS1;SLC18A1	11178;526;6570	ATP6V1B2;LZTS1;SLC18A1
B397759_1007873965	chr8	22256093	22442424	3	89	23516;55124;5533	PIWIL2;PPP3CC;SLC39A14	23516;55124;5533	PIWIL2;PPP3CC;SLC39A14
B271690_1007873316	chr8	25575129	25637792	1	36
B836181_0057060970	chr8	25575129	25641408	1	37
B761543_1007854154	chr8	25575129	25650314	1	38
B983089_1007842465	chr8	50831764	52905596	1	621	115294;137902;54212	PCMTD1;PXDNL;SNTG1	115294;137902;54212	PCMTD1;PXDNL;SNTG1
B937063_1007875107	chr8	53518178	53715113	3	73	389658;9821	FAM150A;RB1CC1	389658;9821	FAM150A;RB1CC1
B381252_1007852903	chr8	53543458	53733353	3	74	389658;9821	FAM150A;RB1CC1	389658;9821	FAM150A;RB1CC1
B921922_1007844480	chr8	53554615	53728728	3	65	389658;9821	FAM150A;RB1CC1	389658;9821	FAM150A;RB1CC1
B964889_1007843494	chr8	53912112	53959456	3	13
110036017424_	chr7	38239830	38375004	1	61	445347	TARP	445347	TARP
B381252_1007852903	chr8	53950119	54043684	3	33	2831	NPBWR1	2831	NPBWR1
B937063_1007875107	chr8	53972009	54054751	3	36	2831	NPBWR1	2831	NPBWR1
B404952_1007854757	chr8	54018319	54080020	3	30
B519374_1007852901	chr8	55041836	55175240	1	60	10434;6917	LYPLA1;TCEA1	10434;6917	LYPLA1;TCEA1
B495422_1007852884	chr8	55060680	55175240	1	46	10434;6917	LYPLA1;TCEA1	10434;6917	LYPLA1;TCEA1
B820039_1007854195	chr8	57217608	57259395	3	14	5324	PLAG1	5324	PLAG1
B352015_1007874446	chr8	57217608	57260804	3	15	5324	PLAG1	5324	PLAG1
B438042_1007853841	chr8	57217608	57260804	3	15	5324	PLAG1	5324	PLAG1
B911786_1007854079	chr8	57217608	57260804	3	15	5324	PLAG1	5324	PLAG1
B848304_1007844833	chr8	57228170	57258362	3	12	5324	PLAG1	5324	PLAG1
110036022325_	chr7	38240136	38375004	1	60	445347	TARP	445347	TARP
B325256_1007852948	chr8	57228170	57259395	3	13	5324	PLAG1	5324	PLAG1
B700071_1007874656	chr8	57228170	57259395	3	13	5324	PLAG1	5324	PLAG1
B774671_0067942570	chr8	57228170	57259395	3	13	5324	PLAG1	5324	PLAG1
B351862_1007853886	chr8	57228170	57260804	3	14	5324	PLAG1	5324	PLAG1
B496758_1007853668	chr8	57228170	57260804	3	14	5324	PLAG1	5324	PLAG1
B562526_1007875203	chr8	57228170	57260804	3	14	5324	PLAG1	5324	PLAG1
B529705_1007840923	chr8	67914715	67993754	3	41	100533105;157777;23678	C8orf44-SGK3;C8orf45;SGK3	100533105;157777;23678	C8orf44-SGK3;C8orf45;SGK3
B611425_1007873622	chr8	69977132	70071649	3	34
B225250_1007853739	chr8	70895208	70950678	1	20	81796	SLCO5A1	81796	SLCO5A1
B755839_1007845915	chr8	73751028	73799263	3	18	9312	KCNB2
110036023398_	chr7	38240136	38375004	1	60	445347	TARP	445347	TARP
B983431_1007853825	chr8	73765109	73799263	3	15	9312	KCNB2
B383984_1007874900	chr8	78603243	78740094	1	32
B533652_1007873177	chr8	80256146	80319029	1	20
B974175_1007875270	chr8	80256146	80319029	1	20
B951657_1007843871	chr8	85392370	85430101	1	12	138046	RALYL	138046	RALYL
B962764_1007843925	chr8	88097866	88340568	1	66	168975	CNBD1	168975	CNBD1
B313404_1007873600	chr8	89567352	90633230	3	284
B370005_1007844590	chr8	89596428	89676553	1	20
B313404_1007873600	chr8	90684740	90786498	3	32
B986059_1007872554	chr8	96706088	96833434	1	63	100616530	LOC100616530
110036022051_	chr7	53057792	53106553	1	23	285877	POM121L12	285877	POM121L12
B324430_1007841789	chr8	99893673	99934477	1	14	6788	STK3	6788	STK3
B481737_1007875851	chr8	100002057	100222186	3	75	116039;157680	OSR2;VPS13B	116039;157680	OSR2;VPS13B
B886495_1007851238	chr8	100283444	100516412	1	95	157680	VPS13B	157680	VPS13B
B828621_0057060997	chr8	100309316	100355456	3	19	157680	VPS13B
B853244_1007844851	chr8	100351062	100584015	1	111	157680	VPS13B	157680	VPS13B
B624090_1007853967	chr8	101961080	101998472	3	11
B138586_1007853956	chr8	108293863	108535493	3	102	284	ANGPT1	284	ANGPT1
B958877_1007854053	chr8	111973516	112260608	1	59
B472351_1007842232	chr8	112292926	112570778	1	60
B585396_1007852636	chr8	112744747	112846535	3	28
110036016434_	chr7	54271354	54363604	3	19
B301469_1007854697	chr8	115384947	115439688	1	13
B416446_0067942614	chr8	115703454	115733958	1	11
B758965_1007853962	chr8	116996878	117043480	1	15
B860843_1007875251	chr8	117478887	117563428	3	32
B251101_1007841959	chr8	138240805	138278851	1	14
B519903_1007854381	chr8	144513368	144563279	1	22	114822;78998	C8orf51;RHPN1	114822;78998	C8orf51;RHPN1
B490963_1007853895	chr8	145115237	145299088	3	98	1537;26873;2907;340390;375686;51236;5339;54512;727957;81858;84232;84875;8733	CYC1;EXOSC4;FAM203A;GPAA1;GRINA;HEATR7A;KIAA1875;MAF1;OPLAH;PARP10;PLEC;SHARPIN;SPATC1	1537;26873;2907;340390;375686;51236;5339;54512;727957;81858;84232;84875;8733	CYC1;EXOSC4;FAM203A;GPAA1;GRINA;HEATR7A;KIAA1875;MAF1;OPLAH;PARP10;PLEC;SHARPIN;SPATC1
B299756_1007842055	chr8	145740302	145852141	3	53	80728	ARHGAP39	80728	ARHGAP39
B994790_1007874024	chr9	98998	439956	3	225	157983;2298;55871;81704	C9orf66;CBWD1;DOCK8;FOXD4	157983;2298;55871;81704	C9orf66;CBWD1;DOCK8;FOXD4
B667665_1007852536	chr9	140125	262325	3	72	157983;55871;81704	C9orf66;CBWD1;DOCK8	157983;55871;81704	C9orf66;CBWD1;DOCK8
110036019446_	chr7	64316996	64790064	1	117	168374;285905;644619	INTS4L1;INTS4L2;ZNF92	168374;285905;644619	INTS4L1;INTS4L2;ZNF92
B552332_1007854075	chr9	151562	262325	3	70	157983;55871;81704	C9orf66;CBWD1;DOCK8	157983;55871;81704	C9orf66;CBWD1;DOCK8
B763762_1007874874	chr9	151562	262325	3	70	157983;55871;81704	C9orf66;CBWD1;DOCK8	157983;55871;81704	C9orf66;CBWD1;DOCK8
B981601_1007842471	chr9	164447	262325	3	69	157983;55871;81704	C9orf66;CBWD1;DOCK8	157983;55871;81704	C9orf66;CBWD1;DOCK8
B885552_1007853677	chr9	175632	456816	3	223	157983;81704	C9orf66;DOCK8	157983;81704	C9orf66;DOCK8
B703785_1007873472	chr9	192118	262325	3	64	157983;81704	C9orf66;DOCK8	157983;81704	C9orf66;DOCK8
B874843_1007854362	chr9	192118	341793	3	134	157983;81704	C9orf66;DOCK8	157983;81704	C9orf66;DOCK8
B792739_1007854317	chr9	217980	493735	3	216	81704	DOCK8	81704	DOCK8
B599687_1007875248	chr9	256999	297266	3	42	81704	DOCK8	81704	DOCK8
B216574_1007873989	chr9	317365	507715	3	137	23189;81704	DOCK8;KANK1	23189;81704	DOCK8;KANK1
B254070_1007852661	chr9	331063	534956	3	147	23189;81704	DOCK8;KANK1	23189;81704	DOCK8;KANK1
110036014918_	chr7	69822721	69861129	1	21	26053	AUTS2
B526636_1007854065	chr9	367066	723374	3	283	23189;81704	DOCK8;KANK1	23189;81704	DOCK8;KANK1
B996895_1007855015	chr9	396117	943599	3	388	1761;23189;81704	DMRT1;DOCK8;KANK1	1761;23189;81704	DMRT1;DOCK8;KANK1
B462693_1007873290	chr9	516772	806742	3	241	23189	KANK1	23189	KANK1
B994790_1007874024	chr9	721332	774064	1	47	23189	KANK1	23189	KANK1
B467732_1007842340	chr9	2592831	2674117	1	49	401491;7436	FLJ35024;VLDLR	401491;7436	FLJ35024;VLDLR
B582969_1007853926	chr9	4686919	4756022	3	52	50808;55664	AK3;CDC37L1	50808;55664	AK3;CDC37L1
B771183_1007874859	chr9	5279943	5325639	1	20	6013;6019	RLN1;RLN2	6013;6019	RLN1;RLN2
B994781_1007855007	chr9	5290316	5325639	1	12	6013;6019	RLN1;RLN2	6013;6019	RLN1;RLN2
B953582_1007843997	chr9	5296824	5335673	3	14	6013	RLN1	6013	RLN1
B197815_1007874845	chr9	6534734	6862255	3	116	23081;2731	GLDC;KDM4C	23081;2731	GLDC;KDM4C
110036020626_	chr7	69954301	70224003	3	81
B834420_1007871651	chr9	6691130	6764846	1	24	23081	KDM4C	23081	KDM4C
B326195_1007874649	chr9	6712102	6761993	1	17	23081	KDM4C	23081	KDM4C
B828423_1007875117	chr9	7259743	7303773	1	25
B596896_1007850211	chr9	7725283	7764180	1	19
B408801_1007840263	chr9	9543037	9683867	1	44	5789	PTPRD	5789	PTPRD
B701542_1007873365	chr9	9708066	9822245	1	74	5789	PTPRD	5789	PTPRD
B926040_1007875245	chr9	9786116	9845408	1	39	5789	PTPRD
B466161_1007840573	chr9	9914724	9950537	1	20	5789	PTPRD	5789	PTPRD
B742876_1007852892	chr9	10637333	10678795	1	20
B771507_1007873325	chr9	10650729	10680768	1	17
110036015386_	chr1	72788176	72863196	1	15
110036018612_	chr7	74897267	75611396	3	294	100101267;10344;3092;4191;442590;51657;5387;5447;57414;6369;677801;83862	CCL24;CCL26;HIP1;MDH2;PMS2P3;POM121C;POR;RHBDD2;SNORA14A;SPDYE5;STYXL1;TMEM120A	100101267;10344;3092;4191;442590;51657;5387;5447;57414;6369;677801;83862	CCL24;CCL26;HIP1;MDH2;PMS2P3;POM121C;POR;RHBDD2;SNORA14A;SPDYE5;STYXL1;TMEM120A
B967654_1007872241	chr9	10931408	11014400	3	40
B665259_1007853930	chr9	11434251	11542356	1	32
B614872_1007874936	chr9	11620528	11666909	1	16
B659155_1007854741	chr9	11620528	11666909	1	16
B764282_1007872174	chr9	11620528	11666909	1	16
B774741_1007854360	chr9	11620528	11666909	1	16
B817828_0057061026	chr9	11620528	11666909	1	16
B977307_1007842455	chr9	11620528	11666909	1	16
B898827_1007870349	chr9	11659949	11716567	3	15
B334576_1007843533	chr9	11724433	12068499	1	125
110036020436_	chr7	85219550	85412555	1	41
B624090_1007853967	chr9	11786032	11975139	1	76
B861253_1007875976	chr9	11815229	11986231	1	70
B519248_1007840750	chr9	11847464	11927390	1	33
B419403_1007872303	chr9	11882790	12061175	1	68
B557049_1007853857	chr9	11903010	12003711	1	46
B309173_1007854770	chr9	11903010	12055319	1	61
B787931_1007853911	chr9	11905692	11943279	1	19
B263027_1007875546	chr9	11919890	11986231	1	34
B130957_1007853859	chr9	11919890	12051324	1	55
B991945_1007873310	chr9	11919890	12123321	1	82
110036022127_	chr7	100744990	100914175	3	49	136227;64792	EMID2;RABL5	136227;64792	EMID2;RABL5
B333186_1007871685	chr9	11957114	12012175	1	24
B466161_1007840573	chr9	11959789	12371912	1	190
B555308_1007853571	chr9	11985297	12075717	1	32
B907712_1007852916	chr9	11985297	12096505	1	42
B376454_1007872131	chr9	11985297	12114410	1	49
B489094_1007876037	chr9	11985297	12114410	1	49
B611425_1007873622	chr9	11985297	12114410	1	49
B972811_0067949224	chr9	11985297	12114410	1	49
B978910_1007853764	chr9	11985297	12114410	1	49
B477363_0067942596	chr9	11995889	12152866	1	57
110036016038_	chr7	100755083	100914175	3	43	136227	EMID2	136227	EMID2
B263027_1007875546	chr9	12000374	12032535	3	9
B682015_1007872283	chr9	12166780	12210126	1	25
B653776_1007846516	chr9	12330857	13430728	3	436	286343;401492;7306;8777	C9orf150;FLJ41200;MPDZ;TYRP1	286343;401492;7306;8777	C9orf150;FLJ41200;MPDZ;TYRP1
B391827_1007840228	chr9	13560728	13621992	3	42
B420588_1007854321	chr9	15416572	15479081	3	25	11168;6619	PSIP1;SNAPC3	11168;6619	PSIP1;SNAPC3
B788578_1007846129	chr9	16040347	16075697	3	25
B610078_1007874586	chr9	16927552	16972584	1	27
B501678_1007872289	chr9	17146575	17198589	1	13	54875	CNTLN
B299918_1007873981	chr9	17573310	17623232	3	42	6456	SH3GL2
B462941_1007840754	chr9	17573310	17623232	3	42	6456	SH3GL2
110036019628_	chr7	100755083	100914175	3	43	136227	EMID2	136227	EMID2
B488908_1007854765	chr9	17573310	17623232	3	42	6456	SH3GL2
B928566_1007844750	chr9	17573310	17623232	3	42	6456	SH3GL2
B979208_1007842459	chr9	17573310	17623232	3	42	6456	SH3GL2
B123947_1007876030	chr9	17573310	17624566	3	43	6456	SH3GL2
B665259_1007853930	chr9	17573310	17624566	3	43	6456	SH3GL2
B199927_1007875977	chr9	19128990	19172893	1	16
B916240_1007854325	chr9	20006258	20058518	1	26
B811881_1007870375	chr9	23930420	23997751	3	15
B701762_1007873488	chr9	24397064	24505111	1	29
B714366_1007851282	chr9	24430663	24505111	1	24
110036019966_	chr7	100755083	100914175	3	43	136227	EMID2	136227	EMID2
B551574_1007873713	chr9	24457427	24543608	1	35
B473026_1007872207	chr9	25223401	25342327	1	49
B283019_1007841439	chr9	25253760	25342327	1	42
B519374_1007852901	chr9	25253760	25342327	1	42
B170205_1007854723	chr9	25253760	25343887	1	43
B561892_1007853627	chr9	25253760	25343887	1	43
B557049_1007853857	chr9	25303539	25386789	1	30
B122251_1007842403	chr9	26255879	26407858	1	59
B392747_1007873163	chr9	26255879	26407858	1	59
B666307_1007872266	chr9	26255879	26407858	1	59
110036022689_	chr7	100755083	100914175	3	43	136227	EMID2	136227	EMID2
B697076_1007841045	chr9	26968170	27022385	1	13	64922;80173	IFT74;LRRC19	64922;80173	IFT74;LRRC19
B395936_1007853800	chr9	28184546	28333496	1	84	158038	LINGO2	158038	LINGO2
B640901_1007854138	chr9	28184546	28333496	1	84	158038	LINGO2	158038	LINGO2
B983431_1007853825	chr9	28184546	28333496	1	84	158038	LINGO2	158038	LINGO2
B981860_1007871680	chr9	28184546	28344327	1	85	158038	LINGO2	158038	LINGO2
B395840_1007872297	chr9	28577832	28613519	1	17	158038	LINGO2
B401883_1007874319	chr9	28581877	28751593	1	79	158038	LINGO2	158038	LINGO2
B746394_1007874345	chr9	28581877	28751593	1	79	158038	LINGO2	158038	LINGO2
B749532_1007845879	chr9	28581877	28751593	1	79	158038	LINGO2	158038	LINGO2
B968534_1007842350	chr9	28581877	28751593	1	79	158038	LINGO2	158038	LINGO2
110036024768_	chr7	110662389	110847122	1	74	83943	IMMP2L
B106347_1007873601	chr9	28682571	28726988	1	28	158038	LINGO2	158038	LINGO2
B765566_1007872601	chr9	29932472	29987053	1	45
B686368_1007854140	chr9	30410638	30548222	1	33
B853098_1007874651	chr9	30536359	30677072	1	31
B354433_1007854022	chr9	30594262	30794872	1	49
B458066_1007853853	chr9	30637718	30723386	1	24
B941932_1007873623	chr9	31220971	31354336	3	41
B808137_1007875273	chr9	31234798	31694694	1	127
B776710_1007853997	chr9	38781694	39955037	3	89	401507;401509;642265;647060;653501;79937	CNTNAP3;FAM74A1;FAM75A1;FAM75A2;LOC653501;ZNF658B	401507;401509;642265;647060;653501;79937	CNTNAP3;FAM74A1;FAM75A1;FAM75A2;LOC653501;ZNF658B
B855640_1007853300	chr9	38781694	40838459	3	127	26149;401507;401509;642265;647060;653501;727830;728495;79937	CNTNAP3;FAM74A1;FAM74A3;FAM75A1;FAM75A2;FAM75A3;LOC653501;ZNF658;ZNF658B	26149;401507;401509;642265;647060;653501;727830;728495;79937	CNTNAP3;FAM74A1;FAM74A3;FAM75A1;FAM75A2;FAM75A3;LOC653501;ZNF658;ZNF658B
110036019727_	chr7	110742818	110783973	1	18	83943	IMMP2L
B746728_1007875969	chr9	38905170	40638501	3	102	401507;401509;642265;647060;653501;79937	CNTNAP3;FAM74A1;FAM75A1;FAM75A2;LOC653501;ZNF658B	401507;401509;642265;647060;653501;79937	CNTNAP3;FAM74A1;FAM75A1;FAM75A2;LOC653501;ZNF658B
B752185_0067942604	chr9	38940545	40547013	1	92	401507;401509;642265;647060;653501;79937	CNTNAP3;FAM74A1;FAM75A1;FAM75A2;LOC653501;ZNF658B	401507;401509;642265;647060;653501;79937	CNTNAP3;FAM74A1;FAM75A1;FAM75A2;LOC653501;ZNF658B
B911292_1007845352	chr9	38955833	40652107	1	99	401507;401509;642265;647060;653501;79937	CNTNAP3;FAM74A1;FAM75A1;FAM75A2;LOC653501;ZNF658B	401507;401509;642265;647060;653501;79937	CNTNAP3;FAM74A1;FAM75A1;FAM75A2;LOC653501;ZNF658B
B985796_1007842488	chr9	39708311	40907166	1	66	26149;401507;642265;647060;727830;728495	FAM74A1;FAM74A3;FAM75A1;FAM75A2;FAM75A3;ZNF658	26149;401507;642265;647060;727830;728495	FAM74A1;FAM74A3;FAM75A1;FAM75A2;FAM75A3;ZNF658
B972803_1007842434	chr9	71490154	71563166	3	20	375743	PTAR1	375743	PTAR1
B467732_1007842340	chr9	73104189	73136172	1	18
B561892_1007853627	chr9	86426559	86475735	3	30	4915	NTRK2	4915	NTRK2
B175984_1007852624	chr9	86604848	87586242	3	350	23287;4915	AGTPBP1;NTRK2	23287;4915	AGTPBP1;NTRK2
B706383_1007844446	chr9	90238933	90299318	3	14	10927	SPIN1	10927	SPIN1
B532470_1007875811	chr9	96273229	96320701	3	20
110036024164_	chr7	110747117	110872854	1	41	83943	IMMP2L
B466917_1007874508	chr9	103977934	104019906	1	33
B944909_1007844028	chr9	104297858	104421885	1	28
B631008_1007873717	chr9	104397700	104588773	1	79
B326966_1007875802	chr9	104752755	105047468	3	126	1539	CYLC2	1539	CYLC2
B958067_1007853927	chr9	106744049	106833309	3	43
B468398_1007873962	chr9	110616875	110648101	1	20
B853244_1007844851	chr9	110731965	110786088	3	20	54942;8518;8727	C9orf6;CTNNAL1;IKBKAP	54942;8518;8727	C9orf6;CTNNAL1;IKBKAP
B754328_1007852652	chr9	114755976	114823410	1	37	169834	ZNF883	169834	ZNF883
B348917_1007843543	chr9	115861347	115906875	3	25	113220;259	AMBP;KIF12	113220;259	AMBP;KIF12
B534933_1007874890	chr9	115994263	116495996	3	329	100505478;203197;25861;5004;5005;619556;80709;85301;9550	AKNA;ATP6V1G1;C9orf91;COL27A1;DFNB31;LOC100505478;MIR455;ORM1;ORM2	100505478;203197;25861;5004;5005;619556;80709;85301;9550	AKNA;ATP6V1G1;C9orf91;COL27A1;DFNB31;LOC100505478;MIR455;ORM1;ORM2
110036022127_	chr1	84812543	85114070	3	154	117178;1486;23566;439927	C1orf180;CTBS;LPAR3;SSX2IP	117178;1486;23566;439927	C1orf180;CTBS;LPAR3;SSX2IP
110036015071_	chr7	111518714	111581604	1	35	9732	DOCK4
B377265_1007853663	chr9	115994263	116504195	3	332	100505478;203197;25861;5004;5005;619556;80709;85301;9550	AKNA;ATP6V1G1;C9orf91;COL27A1;DFNB31;LOC100505478;MIR455;ORM1;ORM2	100505478;203197;25861;5004;5005;619556;80709;85301;9550	AKNA;ATP6V1G1;C9orf91;COL27A1;DFNB31;LOC100505478;MIR455;ORM1;ORM2
B348917_1007843543	chr9	116085406	116143794	3	53	5004;5005;80709;85301	AKNA;COL27A1;ORM1;ORM2	5004;5005;80709;85301	AKNA;COL27A1;ORM1;ORM2
B383984_1007874900	chr9	118619065	118859862	3	151	23245	ASTN2	23245	ASTN2
B479722_1007875261	chr9	123049915	123101085	3	22	2934	GSN	2934	GSN
B763762_1007874874	chr9	124355854	124447414	3	69	138881;138882;158131;347169	OR1B1;OR1L8;OR1N2;OR1Q1	138881;138882;158131;347169	OR1B1;OR1L8;OR1N2;OR1Q1
B116679_1007853952	chr9	129475725	129875601	3	202	100422910;10044;100500872;1025;114789;138428;138429;158248;2022;203;203245;2356;27090;27433;286207;30815;399665;6812;8818	AK1;C9orf117;CDK9;DPM2;ENG;FAM102A;FPGS;MIR2861;MIR3911;NAIF1;PIP5KL1;PTRH1;SH2D3C;SLC25A25;ST6GALNAC4;ST6GALNAC6;STXBP1;TOR2A;TTC16	100422910;10044;100500872;1025;114789;138428;138429;158248;2022;203;203245;2356;27090;27433;286207;30815;399665;6812;8818	AK1;C9orf117;CDK9;DPM2;ENG;FAM102A;FPGS;MIR2861;MIR3911;NAIF1;PIP5KL1;PTRH1;SH2D3C;SLC25A25;ST6GALNAC4;ST6GALNAC6;STXBP1;TOR2A;TTC16
B910960_1007873735	chr9	130906209	130937042	3	19	1384;5524	CRAT;PPP2R4	1384;5524	CRAT;PPP2R4
B264221_1007841409	chr9	134181294	134282176	3	46	23064;389799;7270	C9orf171;SETX;TTF1	23064;389799;7270	C9orf171;SETX;TTF1
B220230_1007853908	chr9	135308889	135418504	3	74	11093;11094;11182;389827;9719	ADAMTS13;ADAMTSL2;C9orf7;SLC2A6;TMEM8C	11093;11094;11182;389827;9719	ADAMTS13;ADAMTSL2;C9orf7;SLC2A6;TMEM8C
B944909_1007844028	chr9	137286649	137436405	3	94
110036022879_	chr7	141969085	142005626	1	29
B679080_1007872565	chr9	137288987	137445881	3	95
B774526_1007873978	chr9	137289138	137445881	3	94
B323068_1007875284	chr9	138155232	138377232	3	75	169714;26086;26102;728489;8022	DKFZP434A062;DNLZ;GPSM1;LHX3;QSOX2	169714;26086;26102;728489;8022	DKFZP434A062;DNLZ;GPSM1;LHX3;QSOX2
B290151_1007874667	chr9	138576033	138654524	3	28
B962764_1007843925	chr9	139144667	139196260	3	35	100500811;2902;29882;389816	ANAPC2;GRIN1;LRRC26;MIR3621	100500811;2902;29882;389816	ANAPC2;GRIN1;LRRC26;MIR3621
B220230_1007853908	chr9	139434846	139493610	3	45	10811;26012;375775;377841;54932	ENTPD8;EXD3;NELF;NOXA1;PNPLA7	10811;26012;375775;377841;54932	ENTPD8;EXD3;NELF;NOXA1;PNPLA7
B618029_1007874552	chr9	139918280	140225046	3	119	643224;774	CACNA1B;TUBBP5	643224;774	CACNA1B;TUBBP5
B197815_1007874845	chr9	140024461	140164310	3	76	774	CACNA1B	774	CACNA1B
B779852_1007875214	chr10	226452	625857	3	141	10771;22982	DIP2C;ZMYND11	10771;22982	DIP2C;ZMYND11
B418695_1007840289	chr10	298491	456286	3	66	22982	DIP2C	22982	DIP2C
110036009330_	chr7	157000750	157064274	3	35	406945;5799	MIR153-2;PTPRN2	406945;5799	MIR153-2;PTPRN2
B779852_1007875214	chr10	1106294	1296745	3	112	105;22884;399706	ADARB2;NCRNA00200;WDR37	105;22884;399706	ADARB2;NCRNA00200;WDR37
B678565_1007876024	chr10	1691872	1789598	3	61	105	ADARB2	105	ADARB2
B225412_1007841225	chr10	7695358	7935621	1	130	22944;3698;509;80760;83860	ATP5C1;ITIH2;ITIH5;KIN;TAF3	22944;3698;509;80760;83860	ATP5C1;ITIH2;ITIH5;KIN;TAF3
B807498_1007874668	chr10	13640041	13738001	3	56	55691;8559	FRMD4A;PRPF18	55691;8559	FRMD4A;PRPF18
B520147_1007873599	chr10	15018457	15100889	3	24	64421;644890	DCLRE1C;MEIG1	64421;644890	DCLRE1C;MEIG1
B389867_1007872686	chr10	15027446	15100889	1	23	64421;644890	DCLRE1C;MEIG1	64421;644890	DCLRE1C;MEIG1
B392040_1007854363	chr10	15027446	15100889	3	23	64421;644890	DCLRE1C;MEIG1	64421;644890	DCLRE1C;MEIG1
B564239_1007853955	chr10	15027446	15100889	3	23	64421;644890	DCLRE1C;MEIG1	64421;644890	DCLRE1C;MEIG1
B579510_1007848497	chr10	15027446	15100889	3	23	64421;644890	DCLRE1C;MEIG1	64421;644890	DCLRE1C;MEIG1
B662268_1007853570	chr10	15027446	15100889	3	23	64421;644890	DCLRE1C;MEIG1	64421;644890	DCLRE1C;MEIG1
110036023364_	chr8	2118532	2168947	1	26
B709920_1007843547	chr10	15027446	15100889	3	23	64421;644890	DCLRE1C;MEIG1	64421;644890	DCLRE1C;MEIG1
B719465_1007853907	chr10	15027446	15110621	3	24	64421;644890	DCLRE1C;MEIG1	64421;644890	DCLRE1C;MEIG1
B937715_1007844782	chr10	18388603	18425190	1	27
B306817_1007874015	chr10	19328088	19365443	3	17
B373760_1007843552	chr10	19483451	19529647	1	21
B598149_1007874481	chr10	19583991	19690726	3	43
B367211_1007844575	chr10	20307711	20349314	1	23	84898	PLXDC2	84898	PLXDC2
B410474_1007853687	chr10	20716201	20747068	1	11
B260303_1007841401	chr10	20830090	20864229	3	16
B236372_0067942637	chr10	20876467	20906535	1	20
110036024867_	chr8	2118532	2168947	1	26
B467732_1007842340	chr10	30858830	31024312	3	86	119180	LYZL2	119180	LYZL2
B490963_1007853895	chr10	31337654	31379662	3	11	220929	ZNF438	220929	ZNF438
B941932_1007873623	chr10	34925876	34966659	1	13	56288	PARD3
B595540_1007848526	chr10	35524955	35847598	3	68	1390;219771	CCNY;CREM	1390;219771	CCNY;CREM
B845301_1007875784	chr10	37243398	37367046	1	47
B181979_0067949283	chr10	42175383	42249711	3	27	441666	LOC441666	441666	LOC441666
B929351_1007853649	chr10	43056322	43172727	3	39	221002	RASGEF1A	221002	RASGEF1A
B401883_1007874319	chr10	43903033	43961072	1	18
B598008_1007848531	chr10	45641204	47882952	3	200	100132929;100133093;119016;1517;195977;244;26095;399761;414241;439965;5540;55747;642517;642826;643650;644054;653129;653145;728053;728113;728643;728798;83849;9721	AGAP4;AGAP9;ANTXRL;ANXA8;ANXA8L1;ANXA8L2;BMS1P1;BMS1P5;CTSL1P2;FAM21B;FAM25B;FAM25C;FAM25G;FAM35B;FAM35B2;FRMPD2P1;GPRIN2;LOC642826;LOC643650;LOC728643;PPYR1;PTPN20A;PTPN20B;SYT15	100132929;100133093;119016;1517;195977;244;26095;399761;414241;439965;5540;55747;642517;642826;643650;644054;653129;653145;728053;728113;728643;728798;83849;9721	AGAP4;AGAP9;ANTXRL;ANXA8;ANXA8L1;ANXA8L2;BMS1P1;BMS1P5;CTSL1P2;FAM21B;FAM25B;FAM25C;FAM25G;FAM35B;FAM35B2;FRMPD2P1;GPRIN2;LOC642826;LOC643650;LOC728643;PPYR1;PTPN20A;PTPN20B;SYT15
B958271_1007843897	chr10	47004995	47454088	3	80	195977;244;55747	ANTXRL;ANXA8L2;FAM21B	195977;244;55747	ANTXRL;ANXA8L2;FAM21B
110036019495_	chr8	2243942	2324501	3	45
B438667_1007854057	chr10	47988279	48020464	3	21	118738;5949	RBP3;ZNF488	118738;5949	RBP3;ZNF488
B401883_1007874319	chr10	53063104	53211638	3	53	23283;5592	CSTF2T;PRKG1	23283	CSTF2T
B482145_1007852908	chr10	54646987	54727727	1	26
B581247_1007872544	chr10	54660479	54964939	1	102
B257988_1007841389	chr10	56105385	56137569	3	14	65217	PCDH15
B822754_0057061009	chr10	56148290	56361311	1	82	65217	PCDH15	65217	PCDH15
B264147_1007873345	chr10	56280721	56361311	1	35
B452714_1007872596	chr10	57109595	57185668	1	19
B883531_1007844959	chr10	57126267	57176664	1	14
B631312_1007875286	chr10	58047454	58100243	1	14
110036017028_	chr8	2270058	2311543	1	37
B322826_1007842114	chr10	58567923	58618213	1	18
B697076_1007841045	chr10	58567923	58618213	1	18
B496758_1007853668	chr10	66621754	66717427	3	39
B769378_0067942579	chr10	66932510	66988866	1	21
B601040_1007870358	chr10	67628183	67752490	1	66	29119	CTNNA3	29119	CTNNA3
B782997_1007853703	chr10	67628183	67754983	1	67	29119	CTNNA3	29119	CTNNA3
B974175_1007875270	chr10	67748487	67889985	1	65	29119	CTNNA3	29119	CTNNA3
B355026_0067942568	chr10	67820257	68046869	1	98	29119	CTNNA3	29119	CTNNA3
B291548_1007841762	chr10	67834450	68127819	1	131	29119	CTNNA3	29119	CTNNA3
B382733_0067942590	chr10	67837138	67934190	1	38	29119	CTNNA3
110036023364_	chr8	2324501	2570171	3	110
B949791_1007854306	chr10	67866550	67934190	1	29	29119	CTNNA3
B587657_1007848510	chr10	67878895	67934190	1	28	29119	CTNNA3
B815730_1007875180	chr10	67952976	68006301	1	23	29119	CTNNA3
B467864_1007874035	chr10	67987089	68031414	1	23	29119	CTNNA3
B431282_1007873513	chr10	67987089	68088852	1	54	29119	CTNNA3	29119	CTNNA3
B779950_1007875276	chr10	68023745	68071037	1	29	29119	CTNNA3	29119	CTNNA3
B941932_1007873623	chr10	68023745	68071037	1	29	29119	CTNNA3	29119	CTNNA3
B764705_1007853643	chr10	68091312	68222395	1	65	29119	CTNNA3	29119	CTNNA3
B614872_1007874936	chr10	68404904	68592248	3	95	29119;347731	CTNNA3;LRRTM3	347731	LRRTM3
B999735_1007854262	chr10	71568004	71662524	1	47	219743;5464;56681	PPA1;SAR1A;TYSND1	219743;5464;56681	PPA1;SAR1A;TYSND1
110036024867_	chr8	2324501	2570171	3	110
B585116_1007872290	chr10	73376260	73550680	3	113	51008;9469;9806	ASCC1;CHST3;SPOCK2	51008;9469;9806	ASCC1;CHST3;SPOCK2
B554479_1007854056	chr10	75371861	75420770	3	15
B647111_1007846512	chr10	76674433	76779886	3	29	253264	LOC253264	253264	LOC253264
B546105_1007840953	chr10	78051957	78127996	1	22
B215965_1007871668	chr10	81564418	81962411	3	148	100288974;219347;219348;311;642361;6441;80195;8512	ANXA11;C10orf57;LOC100288974;LOC219347;LOC642361;MBL1P;PLAC9;SFTPD	100288974;219347;219348;311;642361;6441;80195;8512	ANXA11;C10orf57;LOC100288974;LOC219347;LOC642361;MBL1P;PLAC9;SFTPD
B772297_1007873646	chr10	81631178	81993807	3	145	100288974;219347;219348;311;6441;80195;8512	ANXA11;C10orf57;LOC100288974;LOC219347;MBL1P;PLAC9;SFTPD	100288974;219347;219348;311;6441;80195;8512	ANXA11;C10orf57;LOC100288974;LOC219347;MBL1P;PLAC9;SFTPD
B248665_1007854152	chr10	84278528	84331679	1	16	10718	NRG3
B524961_1007872292	chr10	86929253	87024076	1	34
B347269_1007854760	chr10	88101610	88206382	3	36	23063;2894	GRID1;WAPAL	23063;2894	GRID1;WAPAL
B347269_1007854760	chr10	88269701	88404738	3	50	23063;94233	OPN4;WAPAL	23063;94233	OPN4;WAPAL
110036022143_	chr8	5930054	6033558	1	78
B889239_1007844977	chr10	90915647	90954375	1	14
B313016_1007842089	chr10	90921582	90954375	1	13
B178717_1007875826	chr10	92072995	92588803	3	164	3363	HTR7	3363	HTR7
B810425_0057061028	chr10	93462163	93497944	3	9
B818939_1007853323	chr10	96417941	96538122	1	88	1557;1562	CYP2C18;CYP2C19	1557;1562	CYP2C18;CYP2C19
B531181_1007853595	chr10	96489700	96547326	1	41	1557	CYP2C19	1557	CYP2C19
B679080_1007872565	chr10	96489700	96547326	1	41	1557	CYP2C19	1557	CYP2C19
B711310_0067942611	chr10	96489700	96547326	1	41	1557	CYP2C19	1557	CYP2C19
B260303_1007841401	chr10	96600621	96735974	3	105	1557;1559	CYP2C19;CYP2C9	1557;1559	CYP2C19;CYP2C9
B482193_1007853972	chr10	97236674	97618160	3	150	10580;26123;5832;953	ALDH18A1;ENTPD1;SORBS1;TCTN3	10580;26123;5832;953	ALDH18A1;ENTPD1;SORBS1;TCTN3
110036001873_	chr1	1193801	1295424	3	72	116983;118424;126789;1855;54587;54973;6339;80772;83756	ACAP3;CPSF3L;DVL1;GLTPD1;MXRA8;PUSL1;SCNN1D;TAS1R3;UBE2J2	116983;118424;126789;1855;54587;54973;6339;80772;83756	ACAP3;CPSF3L;DVL1;GLTPD1;MXRA8;PUSL1;SCNN1D;TAS1R3;UBE2J2
110036023299_	chr1	86657127	87066493	1	185	1179;22802;51100;9629;9635	CLCA1;CLCA2;CLCA3P;CLCA4;SH3GLB1	1179;22802;51100;9629;9635	CLCA1;CLCA2;CLCA3P;CLCA4;SH3GLB1
110036016137_	chr8	6118677	6254182	3	77	79648	MCPH1	79648	MCPH1
B784823_1007875340	chr10	98775766	98861595	3	40	100505540;6585	LOC100505540;SLIT1	100505540;6585	LOC100505540;SLIT1
B656745_1007841112	chr10	101070082	102229819	3	516	100188954;10613;1147;1244;1355;1369;159296;23268;26507;2805;282991;51076;55280;57089;6319;677800;7479;81894;90271;9033	ABCC2;BLOC1S2;CHUK;CNNM1;COX15;CPN1;CUTC;CWF19L1;DNMBP;DNMBP-AS1;ENTPD7;ERLIN1;GOT1;NCRNA00263;NKX2-3;PKD2L1;SCD;SLC25A28;SNORA12;WNT8B	100188954;10613;1147;1244;1355;1369;159296;23268;26507;2805;282991;51076;55280;57089;6319;677800;7479;81894;90271;9033	ABCC2;BLOC1S2;CHUK;CNNM1;COX15;CPN1;CUTC;CWF19L1;DNMBP;DNMBP-AS1;ENTPD7;ERLIN1;GOT1;NCRNA00263;NKX2-3;PKD2L1;SCD;SLC25A28;SNORA12;WNT8B
B691484_1007854387	chr10	103803002	103835081	3	12	79591;79803	C10orf76;HPS6	79591;79803	C10orf76;HPS6
B530108_1007872176	chr10	107101720	107299704	3	54
B412301_1007874436	chr10	107107826	107289465	3	51
B981427_1007852549	chr10	107608038	107671925	1	26
B533652_1007873177	chr10	107615061	107671925	1	25
B954329_1007875971	chr10	107976037	108006360	1	10
B968409_1007873505	chr10	107976037	108006360	1	10
B885552_1007853677	chr10	108262665	108357718	3	35	114815	SORCS1	114815	SORCS1
110036014918_	chr8	8141192	8183019	3	24
B497682_1007842348	chr10	111040952	111177106	1	25
B904265_1007873471	chr10	113667245	113716883	1	18
B473026_1007872207	chr10	116453033	116484534	1	11
B759051_1007875185	chr10	122420065	122461673	3	15
B448544_1007853720	chr10	123536554	123691349	1	38	11101	ATE1	11101	ATE1
B107311_1007871675	chr10	126036222	126250603	3	123	390010;4942;64077	LHPP;NKX1-2;OAT	390010;4942;64077	LHPP;NKX1-2;OAT
B719092_1007853947	chr10	127016436	127066493	3	17
B885552_1007853677	chr10	130567114	130605379	1	19
B333151_1007853867	chr10	134055344	135372744	1	703	100500911;101;10844;118471;118472;1571;170393;170394;1892;196743;22947|100288687;255352;26583;27287;282969;3632;399833;441581;503542;50632;54777;574448;619207;653543;653544;653545;653548;728410;8433;84435;84504;85442;92170;93426	ADAM8;C10orf125;C10orf91;C10orf92;C10orf93;CALY;CYP2E1;DUX2;DUX4;DUX4L2;DUX4L3;DUX4L5;DUX4L6;DUX4L7;ECHS1;FRG2B;GPR123;INPP5A;KNDC1;LOC619207;MIR202;MIR3944;MTG1;NKX6-2;PAOX;PRAP1;PWWP2B;SPRN;SPRNP1;SYCE1;TUBGCP2;UTF1;VENTX;ZNF511	100500911;101;10844;118471;118472;1571;170393;170394;1892;196743;22947|100288687;255352;26583;27287;282969;3632;399833;441581;503542;50632;54777;574448;619207;653543;653544;653545;653548;728410;8433;84435;84504;85442;92170;93426	ADAM8;C10orf125;C10orf91;C10orf92;C10orf93;CALY;CYP2E1;DUX2;DUX4;DUX4L2;DUX4L3;DUX4L5;DUX4L6;DUX4L7;ECHS1;FRG2B;GPR123;INPP5A;KNDC1;LOC619207;MIR202;MIR3944;MTG1;NKX6-2;PAOX;PRAP1;PWWP2B;SPRN;SPRNP1;SYCE1;TUBGCP2;UTF1;VENTX;ZNF511
B346627_1007872552	chr10	134487336	135014340	3	270	101;10844;118471;118472;255352;27287;50632;54777;574448;8433;84435;85442	ADAM8;C10orf92;C10orf93;CALY;GPR123;KNDC1;MIR202;PRAP1;TUBGCP2;UTF1;VENTX;ZNF511	101;10844;118471;118472;255352;27287;50632;54777;574448;8433;84435;85442	ADAM8;C10orf92;C10orf93;CALY;GPR123;KNDC1;MIR202;PRAP1;TUBGCP2;UTF1;VENTX;ZNF511
110036024602_	chr8	10130638	10564152	3	278	100422982;203074;4482;94137	MIR4286;MSRA;PRSS55;RP1L1	100422982;203074;4482;94137	MIR4286;MSRA;PRSS55;RP1L1
B438466_1007853689	chr10	134543522	134651068	3	45	255352	C10orf93	255352	C10orf93
B555308_1007853571	chr10	134989625	135028601	3	30	118471;1892;282969;50632	C10orf125;CALY;ECHS1;PRAP1	118471;1892;282969;50632	C10orf125;CALY;ECHS1;PRAP1
B100121_1007854727	chr10	135239466	135372744	1	36	22947|100288687;26583;441581;653543;653544;653545;653548;728410	DUX2;DUX4;DUX4L2;DUX4L3;DUX4L5;DUX4L6;DUX4L7;FRG2B	22947|100288687;26583;441581;653543;653544;653545;653548;728410	DUX2;DUX4;DUX4L2;DUX4L3;DUX4L5;DUX4L6;DUX4L7;FRG2B
B356202_1007844561	chr10	135239466	135372744	1	36	22947|100288687;26583;441581;653543;653544;653545;653548;728410	DUX2;DUX4;DUX4L2;DUX4L3;DUX4L5;DUX4L6;DUX4L7;FRG2B	22947|100288687;26583;441581;653543;653544;653545;653548;728410	DUX2;DUX4;DUX4L2;DUX4L3;DUX4L5;DUX4L6;DUX4L7;FRG2B
B709920_1007843547	chr11	273928	348027	3	45	10410;10581;171389;387733;80162;8519	ATHL1;IFITM1;IFITM2;IFITM3;IFITM5;NLRP6	10410;10581;171389;387733;80162;8519	ATHL1;IFITM1;IFITM2;IFITM3;IFITM5;NLRP6
B771049_1007845881	chr11	428662	501805	1	53	338440;6050;81490	ANO9;PTDSS2;RNH1	338440;6050;81490	ANO9;PTDSS2;RNH1
B228946_1007854752	chr11	732508	957943	3	148	161;283229;347862;51286;5441;55367;57104;6181;619565;66005;6888;7106;79751;977	AP2A2;CD151;CEND1;CHID1;EFCAB4A;PDDC1;PIDD;PNPLA2;POLR2L;RPLP2;SLC25A22;SNORA52;TALDO1;TSPAN4	161;283229;347862;51286;5441;55367;57104;6181;619565;66005;6888;7106;79751;977	AP2A2;CD151;CEND1;CHID1;EFCAB4A;PDDC1;PIDD;PNPLA2;POLR2L;RPLP2;SLC25A22;SNORA52;TALDO1;TSPAN4
B969719_1007842424	chr11	3208896	3328439	3	24	116534	MRGPRE	116534	MRGPRE
B913963_1007845346	chr11	4292124	4508678	3	102	119774;143496;390036;6737	OR52B4;OR52K1;OR52K2;TRIM21	119774;143496;390036;6737	OR52B4;OR52K1;OR52K2;TRIM21
B913963_1007845346	chr11	4552162	4712081	3	133	143501;143502;143503;390037;390038;55128;81285	C11orf40;OR51D1;OR51E1;OR51E2;OR52I1;OR52I2;TRIM68	143501;143502;143503;390037;390038;55128;81285	C11orf40;OR51D1;OR51E1;OR51E2;OR52I1;OR52I2;TRIM68
110036022705_	chr8	15988678	16065839	1	34	4481	MSR1	4481	MSR1
B524961_1007872292	chr11	4755785	4869633	1	67	119692;119694;119695;401665	OR51F2;OR51S1;OR51T1;OR52R1	119692;119694;119695;401665	OR51F2;OR51S1;OR51T1;OR52R1
B913963_1007845346	chr11	4780010	4842869	3	36	119692;119694;119695	OR51F2;OR51S1;OR52R1	119692;119694;119695	OR51F2;OR51S1;OR52R1
B282636_1007852934	chr11	5388562	5527347	1	150	143630;282763;390061;390063;390064;390066;390067;50613	OR51B5;OR51I1;OR51I2;OR51Q1;OR52D1;OR52H1;UBQLN3;UBQLNL	143630;282763;390061;390063;390064;390066;390067;50613	OR51B5;OR51I1;OR51I2;OR51Q1;OR52D1;OR52H1;UBQLN3;UBQLNL
B812969_1007874819	chr11	5397196	5454375	3	69	282763;390061;390063;390064	OR51B5;OR51I1;OR51I2;OR51Q1	390061;390063;390064	OR51I1;OR51I2;OR51Q1
B674484_1007854078	chr11	7517774	7613835	3	63	8495	PPFIBP2	8495	PPFIBP2
B319777_1007842101	chr11	7737343	7832657	1	48	120065;120066;26343;283299	LOC283299;OR5E1P;OR5P2;OR5P3	120065;120066;26343;283299	LOC283299;OR5E1P;OR5P2;OR5P3
B338919_1007853845	chr11	9592952	9660453	3	20	23075	SWAP70	23075	SWAP70
B807498_1007874668	chr11	10850279	11658545	3	512	100423026;283106;374378;729013	CSNK2A1P;GALNTL4;LOC729013;MIR4299	100423026;283106;374378;729013	CSNK2A1P;GALNTL4;LOC729013;MIR4299
B907447_1007845323	chr11	12546420	12618696	1	24
B400963_1007854338	chr11	16978606	17277373	3	98	144100;4925;5286;6207	NUCB2;PIK3C2A;PLEKHA7;RPS13	144100;4925;5286;6207	NUCB2;PIK3C2A;PLEKHA7;RPS13
110036017630_	chr8	15992606	16065839	1	33	4481	MSR1	4481	MSR1
B538534_1007854364	chr11	20658610	20704157	1	10	4745	NELL1
B772297_1007873646	chr11	21565942	21617887	1	25
B182878_1007875343	chr11	21899343	21962956	1	29
B275079_1007852942	chr11	23026336	23079280	3	19
B952452_1007843875	chr11	23753287	23825835	3	21
B553894_1007850188	chr11	25202506	25320808	1	40
B476509_1007853948	chr11	25628233	25688918	3	27
B653776_1007846516	chr11	25628233	25688918	3	27
B943713_1007844029	chr11	25628233	25688918	3	27
B478535_1007873318	chr11	26951695	27197527	3	101	387758;8424	BBOX1;FIBIN	387758;8424	BBOX1;FIBIN
110036020154_	chr8	15992606	16065839	1	33	4481	MSR1	4481	MSR1
B944304_1007853858	chr11	28125960	28289977	1	69	196074	METTL15	196074	METTL15
B943713_1007844029	chr11	28316434	28390282	1	16
B778845_1007854001	chr11	28683140	28740456	1	21
B773734_1007873292	chr11	29344374	29470883	3	44
B386236_1007853834	chr11	29858271	30011186	3	37	3739	KCNA4	3739	KCNA4
B477091_1007853905	chr11	32947256	33009683	3	23	79832;91614	DEPDC7;QSER1	79832;91614	DEPDC7;QSER1
B410426_1007840271	chr11	33063192	33390199	3	90	10114;1479;338739	CSTF3;HIPK3;LOC338739	10114;1479;338739	CSTF3;HIPK3;LOC338739
B951788_1007843996	chr11	33339661	33479189	3	42
B968409_1007873505	chr11	36668410	36782194	1	54
B215705_0067942636	chr11	37731903	37793512	3	12
110036018182_	chr8	18866529	18936606	3	30	23362	PSD3	23362	PSD3
B534933_1007874890	chr11	37731903	37793512	3	12
B750388_1007845878	chr11	37731903	37793512	3	12
B810425_0057061028	chr11	37731903	37793512	3	12
B829544_0057060999	chr11	37731903	37793512	3	12
B225400_1007852906	chr11	38205782	38309876	3	26
B983717_1007842477	chr11	40194755	40495310	1	90	57689	LRRC4C	57689	LRRC4C
B944304_1007853858	chr11	47287692	47337169	3	36	4607;6688;8567	MADD;MYBPC3;SPI1	4607;6688;8567	MADD;MYBPC3;SPI1
B974175_1007875270	chr11	48341207	48756916	1	89	403253	OR4A47	403253	OR4A47
B599757_1007875362	chr11	48341207	48914233	1	107	403253	OR4A47	403253	OR4A47
B779589_1007853847	chr11	48341207	48914233	1	107	403253	OR4A47	403253	OR4A47
110036014801_	chr8	58564433	58719975	3	49
B459199_1007840471	chr11	48621207	48935354	3	43
B493911_1007842333	chr11	48621207	49051741	3	67	120824;283116;646754	LOC120824;LOC283116;TRIM64C	120824;283116;646754	LOC120824;LOC283116;TRIM64C
B435341_1007840517	chr11	48624828	48879101	1	34
B764705_1007853643	chr11	48624828	48899026	1	37
B781973_1007874689	chr11	48624828	48899026	1	37
B985683_1007875312	chr11	48624828	48899026	1	37
B431683_1007874676	chr11	48624828	48911561	1	39
B546105_1007840953	chr11	48624828	49004774	3	55	120824	LOC120824	120824	LOC120824
B490162_1007842249	chr11	48624828	49070424	3	68	120824;283116;646754	LOC120824;LOC283116;TRIM64C	120824;283116;646754	LOC120824;LOC283116;TRIM64C
B734764_1007873618	chr11	48651447	49051741	3	62	120824;283116;646754	LOC120824;LOC283116;TRIM64C	120824;283116;646754	LOC120824;LOC283116;TRIM64C
110036024487_	chr8	73763329	73799263	3	16	9312	KCNB2
B968409_1007873505	chr11	58307277	58428471	3	39	219970	GLYATL2	219970	GLYATL2
B939437_1007874465	chr11	62604094	62674829	1	24	283238	SLC22A24	283238	SLC22A24
B655824_1007872623	chr11	67235884	67513926	3	38	645332	LOC645332	645332	LOC645332
B122678_1007872285	chr11	67258202	67344588	3	17	645332	LOC645332	645332	LOC645332
B855930_1007853688	chr11	67258202	67344588	3	17	645332	LOC645332	645332	LOC645332
B277797_1007853793	chr11	67282855	67430258	3	25	645332	LOC645332	645332	LOC645332
B934337_1007873579	chr11	68427288	68463627	3	25	219927;3508	IGHMBP2;MRPL21	219927;3508	IGHMBP2;MRPL21
B910960_1007873735	chr11	68427995	68463627	3	23	3508	IGHMBP2	3508	IGHMBP2
B769494_1007846090	chr11	69754186	69784938	1	13
B779589_1007853847	chr11	79872779	79948338	1	30
110036014728_	chr8	83477977	83652299	1	51
B803589_1007875376	chr11	81614650	81731064	1	41
B495422_1007852884	chr11	82252520	82326005	3	22	220042;5547	C11orf82;PRCP	220042;5547	C11orf82;PRCP
B874843_1007854362	chr11	82270379	82383079	3	29	220042;27314;5547	C11orf82;PRCP;RAB30	220042;27314;5547	C11orf82;PRCP;RAB30
B418695_1007840289	chr11	82345842	82430110	1	30	27314	RAB30	27314	RAB30
B532470_1007875811	chr11	84214283	84249432	1	14	1740	DLG2
B828423_1007875117	chr11	84216323	84249432	1	12	1740	DLG2
B410218_1007840272	chr11	85034089	85121497	1	55	220388;54843;58487;84233	CCDC89;CREBZF;SYTL2;TMEM126A	220388;54843;58487;84233	CCDC89;CREBZF;SYTL2;TMEM126A
B315954_1007852594	chr11	85108045	85143043	1	20	54843	SYTL2	54843	SYTL2
B881240_1007875262	chr11	85108045	85143043	1	20	54843	SYTL2	54843	SYTL2
B431870_1007874682	chr11	87226500	87563872	3	156	23682	RAB38	23682	RAB38
110036024537_	chr1	105827431	105890665	3	29
110036020865_	chr8	94092322	95001048	3	295	137392;389677;54704;55472;642924;91147	C8orf39;FAM92A1;LOC642924;PDP1;RBM12B;TMEM67	137392;389677;54704;55472;642924;91147	C8orf39;FAM92A1;LOC642924;PDP1;RBM12B;TMEM67
B306257_1007873482	chr11	89779723	90329125	1	198
B784823_1007875340	chr11	90791380	90969219	3	48
B811881_1007870375	chr11	92363999	92507918	1	48
B326674_1007853788	chr11	92375713	92492545	3	40
B458066_1007853853	chr11	95847907	95926304	1	23
B114549_1007853874	chr11	96489002	96598222	1	45
B269904_1007853875	chr11	97225890	97851316	1	189
B774739_1007872529	chr11	97710790	97752953	3	10
B525251_1007853680	chr11	98969887	99014409	3	36	53942	CNTN5
B781862_1007846109	chr11	99029544	99071992	1	17	53942	CNTN5
110036018745_	chr8	122396104	122498767	3	40
B712038_0067942594	chr11	99029544	99075724	1	18	53942	CNTN5
B435595_1007840518	chr11	99214368	99631604	3	230	53942	CNTN5	53942	CNTN5
B757540_1007846068	chr11	100529492	100578882	1	18
B234785_1007841252	chr11	100906654	100942092	3	20	7225	TRPC6
B769494_1007846090	chr11	100906654	100942092	3	20	7225	TRPC6
B818952_1007874830	chr11	100906654	100942092	3	20	7225	TRPC6
B490162_1007842249	chr11	103871299	103928218	1	18
B109643_1007853953	chr11	104017647	104137931	3	29
B868642_1007874852	chr11	107059477	107161159	3	36	6588	SLN	6588	SLN
B467855_1007853980	chr11	107133062	107175438	3	14	54733	SLC35F2	54733	SLC35F2
110036022051_	chr8	122398353	122468048	3	29
B331842_1007873285	chr11	107603352	107636435	1	25	472	ATM	472	ATM
B744177_1007854062	chr11	113312817	113388547	3	42	3359;9177	HTR3A;HTR3B	3359;9177	HTR3A;HTR3B
B752003_1007876006	chr11	116353539	116420952	1	15	23387	SIK3
B322144_1007854009	chr11	117878781	117935729	3	38	143941;4297;56912;84866	IFT46;MLL;TMEM25;TTC36	143941;4297;56912;84866	IFT46;MLL;TMEM25;TTC36
B254070_1007852661	chr11	122444550	122496537	1	21	79827	CLMP	79827	CLMP
B275079_1007852942	chr11	128197130	128398502	3	107	219833;3758;3762;63970;9743	ARHGAP32;C11orf45;KCNJ1;KCNJ5;TP53AIP1	219833;3758;3762;63970;9743	ARHGAP32;C11orf45;KCNJ1;KCNJ5;TP53AIP1
B299756_1007842055	chr11	132329581	132769219	3	216	4978	OPCML
B894345_1007872589	chr11	133654072	133715739	1	36	112937;89944	GLB1L2;GLB1L3	112937;89944	GLB1L2;GLB1L3
B393761_1007852612	chr11	133662283	133715739	1	34	112937;89944	GLB1L2;GLB1L3	112937;89944	GLB1L2;GLB1L3
B749532_1007845879	chr11	133662283	133715739	1	34	112937;89944	GLB1L2;GLB1L3	112937;89944	GLB1L2;GLB1L3
110036019842_	chr9	175632	747011	3	473	157983;23189;81704	C9orf66;DOCK8;KANK1	157983;23189;81704	C9orf66;DOCK8;KANK1
B773389_1007874336	chr11	133662283	133715739	1	34	112937;89944	GLB1L2;GLB1L3	112937;89944	GLB1L2;GLB1L3
B536568_1007854032	chr11	133853184	134227062	3	209	283177	LOC283177	283177	LOC283177
B776367_1007875364	chr11	133853184	134227062	3	209	283177	LOC283177	283177	LOC283177
B926040_1007875245	chr11	133853184	134227062	3	209	283177	LOC283177	283177	LOC283177
B158364_0057061610	chr11	133853501	134227062	3	208	283177	LOC283177	283177	LOC283177
B357724_1007844568	chr11	133853501	134227062	3	208	283177	LOC283177	283177	LOC283177
B995680_1007873504	chr11	133854964	134220987	3	199	283177	LOC283177	283177	LOC283177
B264147_1007873345	chr11	134167337	134216179	3	33
B401883_1007874319	chr12	414356	773340	3	171	283358;4815;65125;84318	B4GALNT3;CCDC77;NINJ2;WNK1	283358;4815;65125;84318	B4GALNT3;CCDC77;NINJ2;WNK1
B709920_1007843547	chr12	445894	569140	3	75	283358;4815	B4GALNT3;NINJ2	283358;4815	B4GALNT3;NINJ2
110036003135_	chr9	2243678	2406895	3	90
B252606_1007874475	chr12	1298614	1419232	3	37	23085	ERC1	23085	ERC1
B917258_0067942645	chr12	1819208	1854043	1	19	93589	CACNA2D4	93589	CACNA2D4
B252606_1007874475	chr12	1889583	2538831	3	297	100271702;196513;775;93589	CACNA1C;CACNA2D4;DCP1B;LOC100271702	100271702;196513;775;93589	CACNA1C;CACNA2D4;DCP1B;LOC100271702
B630497_1007872229	chr12	2085709	2127756	1	23	775	CACNA1C	775	CACNA1C
B178717_1007875826	chr12	2115897	2147109	1	15	775	CACNA1C
B529705_1007840923	chr12	2115897	2147109	1	15	775	CACNA1C
B805034_1007875356	chr12	7540751	7715017	1	59	339;9332	APOBEC1;CD163	339;9332	APOBEC1;CD163
B874843_1007854362	chr12	8680716	8716325	3	16	8076	MFAP5	8076	MFAP5
B653693_1007874607	chr12	9249490	9327713	3	46	100302285;100422872;100422885;100499405;5858;642846	LOC100499405;LOC642846;MIR1244-1;MIR1244-2;MIR1244-3;PZP	100302285;100422872;100422885;100499405;5858;642846	LOC100499405;LOC642846;MIR1244-1;MIR1244-2;MIR1244-3;PZP
B225642_1007841224	chr12	10451858	10494937	1	24	100528032;3821;3822;3823;8302	KLRC1;KLRC2;KLRC3;KLRC4;KLRC4-KLRK1	100528032;3821;3822;3823;8302	KLRC1;KLRC2;KLRC3;KLRC4;KLRC4-KLRK1
110036024198_	chr9	2942757	3016333	1	39
B294025_1007842040	chr12	10451858	10494937	1	24	100528032;3821;3822;3823;8302	KLRC1;KLRC2;KLRC3;KLRC4;KLRC4-KLRK1	100528032;3821;3822;3823;8302	KLRC1;KLRC2;KLRC3;KLRC4;KLRC4-KLRK1
B317750_1007842099	chr12	10451858	10494937	1	24	100528032;3821;3822;3823;8302	KLRC1;KLRC2;KLRC3;KLRC4;KLRC4-KLRK1	100528032;3821;3822;3823;8302	KLRC1;KLRC2;KLRC3;KLRC4;KLRC4-KLRK1
B357802_1007874407	chr12	10451858	10494937	1	24	100528032;3821;3822;3823;8302	KLRC1;KLRC2;KLRC3;KLRC4;KLRC4-KLRK1	100528032;3821;3822;3823;8302	KLRC1;KLRC2;KLRC3;KLRC4;KLRC4-KLRK1
B201461_1007854130	chr12	10452224	10494937	1	23	100528032;3821;3822;3823;8302	KLRC1;KLRC2;KLRC3;KLRC4;KLRC4-KLRK1	100528032;3821;3822;3823;8302	KLRC1;KLRC2;KLRC3;KLRC4;KLRC4-KLRK1
B212877_1007875368	chr12	10452224	10494937	1	23	100528032;3821;3822;3823;8302	KLRC1;KLRC2;KLRC3;KLRC4;KLRC4-KLRK1	100528032;3821;3822;3823;8302	KLRC1;KLRC2;KLRC3;KLRC4;KLRC4-KLRK1
B275066_1007872201	chr12	10452224	10494937	1	23	100528032;3821;3822;3823;8302	KLRC1;KLRC2;KLRC3;KLRC4;KLRC4-KLRK1	100528032;3821;3822;3823;8302	KLRC1;KLRC2;KLRC3;KLRC4;KLRC4-KLRK1
B347545_0067942603	chr12	10452224	10494937	1	23	100528032;3821;3822;3823;8302	KLRC1;KLRC2;KLRC3;KLRC4;KLRC4-KLRK1	100528032;3821;3822;3823;8302	KLRC1;KLRC2;KLRC3;KLRC4;KLRC4-KLRK1
B561892_1007853627	chr12	10452224	10494937	1	23	100528032;3821;3822;3823;8302	KLRC1;KLRC2;KLRC3;KLRC4;KLRC4-KLRK1	100528032;3821;3822;3823;8302	KLRC1;KLRC2;KLRC3;KLRC4;KLRC4-KLRK1
B782997_1007853703	chr12	10452224	10494937	1	23	100528032;3821;3822;3823;8302	KLRC1;KLRC2;KLRC3;KLRC4;KLRC4-KLRK1	100528032;3821;3822;3823;8302	KLRC1;KLRC2;KLRC3;KLRC4;KLRC4-KLRK1
B826285_0067942629	chr12	10452224	10494937	1	23	100528032;3821;3822;3823;8302	KLRC1;KLRC2;KLRC3;KLRC4;KLRC4-KLRK1	100528032;3821;3822;3823;8302	KLRC1;KLRC2;KLRC3;KLRC4;KLRC4-KLRK1
110036019040_	chr9	4368727	4433086	1	35
B887823_1007874701	chr12	10452224	10494937	1	23	100528032;3821;3822;3823;8302	KLRC1;KLRC2;KLRC3;KLRC4;KLRC4-KLRK1	100528032;3821;3822;3823;8302	KLRC1;KLRC2;KLRC3;KLRC4;KLRC4-KLRK1
B456798_1007854143	chr12	10452224	10496212	1	24	100528032;3821;3822;3823;8302	KLRC1;KLRC2;KLRC3;KLRC4;KLRC4-KLRK1	100528032;3821;3822;3823;8302	KLRC1;KLRC2;KLRC3;KLRC4;KLRC4-KLRK1
B295382_1007853936	chr12	10880588	10965035	3	35	100533464;11272;50838;5554	PRH1;PRH1-PRR4;PRR4;TAS2R13	100533464;11272;50838;5554	PRH1;PRH1-PRR4;PRR4;TAS2R13
B487470_1007873444	chr12	11348980	11386974	1	17	5545	PRB4	5545	PRB4
B322838_1007872284	chr12	11372324	11448926	1	24	5542;653247	PRB1;PRB2	5542;653247	PRB1;PRB2
B810722_1007874889	chr12	11385288	11457533	1	21	5542;653247	PRB1;PRB2	5542;653247	PRB1;PRB2
B268107_1007853890	chr12	11398341	11436086	1	7	5542;653247	PRB1;PRB2	5542;653247	PRB1;PRB2
B401529_1007854734	chr12	11398341	11436086	1	7	5542;653247	PRB1;PRB2	5542;653247	PRB1;PRB2
B458066_1007853853	chr12	11398341	11436086	1	7	5542;653247	PRB1;PRB2	5542;653247	PRB1;PRB2
B467864_1007874035	chr12	11398341	11436086	1	7	5542;653247	PRB1;PRB2	5542;653247	PRB1;PRB2
110036019495_	chr9	10646930	10678795	1	17
B472391_1007854029	chr12	11398341	11436086	3	7	5542;653247	PRB1;PRB2	5542;653247	PRB1;PRB2
B528818_1007853876	chr12	11398341	11436086	1	7	5542;653247	PRB1;PRB2	5542;653247	PRB1;PRB2
B529296_1007840921	chr12	11398341	11436086	1	7	5542;653247	PRB1;PRB2	5542;653247	PRB1;PRB2
B549441_1007854309	chr12	11398341	11436086	1	7	5542;653247	PRB1;PRB2	5542;653247	PRB1;PRB2
B659155_1007854741	chr12	11398341	11436086	1	7	5542;653247	PRB1;PRB2	5542;653247	PRB1;PRB2
B719465_1007853907	chr12	11398341	11436086	1	7	5542;653247	PRB1;PRB2	5542;653247	PRB1;PRB2
B733220_1007853759	chr12	11398341	11436086	1	7	5542;653247	PRB1;PRB2	5542;653247	PRB1;PRB2
B792739_1007854317	chr12	11398341	11436086	1	7	5542;653247	PRB1;PRB2	5542;653247	PRB1;PRB2
B818627_1007854359	chr12	11398341	11436086	1	7	5542;653247	PRB1;PRB2	5542;653247	PRB1;PRB2
B140638_1007853950	chr12	11398341	11448926	3	10	5542;653247	PRB1;PRB2	5542;653247	PRB1;PRB2
110036023489_	chr9	10646930	10678795	1	17
B178414_0057061570	chr12	11407199	11448926	1	9	653247	PRB2	653247	PRB2
B387047_1007874371	chr12	11407199	11448926	1	9	653247	PRB2	653247	PRB2
B582969_1007853926	chr12	11407199	11448926	0	9	653247	PRB2	653247	PRB2
B626857_1007872217	chr12	11407199	11448926	1	9	653247	PRB2	653247	PRB2
B986243_1007853916	chr12	11407199	11448926	3	9	653247	PRB2	653247	PRB2
B839667_1007852937	chr12	11407199	11457533	1	10	653247	PRB2	653247	PRB2
B829591_1007854754	chr12	11407199	11602957	3	61	338817;653247	LOC338817;PRB2	338817;653247	LOC338817;PRB2
B395936_1007853800	chr12	11411688	11448926	3	8	653247	PRB2	653247	PRB2
B778845_1007854001	chr12	11411688	11448926	3	8	653247	PRB2	653247	PRB2
B266791_1007871681	chr12	16500305	16602072	3	39	55885	LMO3	55885	LMO3
110036003051_	chr9	11328556	11386601	1	14
B724913_1007872636	chr12	18117011	18207216	1	35	79785	RERGL	79785	RERGL
B359435_1007843544	chr12	18201261	18505213	1	97	5288	PIK3C2G	5288	PIK3C2G
B626713_1007853686	chr12	20901315	21296099	1	332	10599;28234;338821	LST-3TM12;SLCO1B1;SLCO1B3	10599;28234;338821	LST-3TM12;SLCO1B1;SLCO1B3
B850068_1007871741	chr12	20932901	20965305	1	33	28234	SLCO1B3	28234	SLCO1B3
B355344_1007874659	chr12	28368114	28486960	1	26	55297	CCDC91	55297	CCDC91
B420588_1007854321	chr12	28394989	28491511	0	23	55297	CCDC91	55297	CCDC91
B917455_1007854021	chr12	28590431	28636597	3	17	55297	CCDC91	55297	CCDC91
B980299_0067942608	chr12	36916173	37905772	1	259	144245;144402	ALG10B;CPNE8	144245;144402	ALG10B;CPNE8
B378731_1007852637	chr12	43231117	43584306	1	110	4753	NELL2	4753	NELL2
B511124_1007875799	chr12	46230957	46333671	3	33
110036025278_	chr1	105827431	105892839	3	30
110036001469_	chr9	11788994	11850446	1	20
B771049_1007845881	chr12	47745992	47801599	1	32	121268;50846;55716	DHH;LMBR1L;RHEBL1	121268;50846;55716	DHH;LMBR1L;RHEBL1
B737833_1007875235	chr12	48381644	48445133	3	21	7009;91010	FMNL3;TMBIM6	7009;91010	FMNL3;TMBIM6
B979317_1007842460	chr12	50520429	50573635	3	24	341405	ANKRD33	341405	ANKRD33
B370005_1007844590	chr12	50977370	51063873	3	78	3889;3890;3891;3892	KRT83;KRT84;KRT85;KRT86	3889;3890;3891;3892	KRT83;KRT84;KRT85;KRT86
B290151_1007874667	chr12	50977370	51068408	3	82	3889;3890;3891;3892	KRT83;KRT84;KRT85;KRT86	3889;3890;3891;3892	KRT83;KRT84;KRT85;KRT86
B742681_1007852619	chr12	50977370	51068408	3	82	3889;3890;3891;3892	KRT83;KRT84;KRT85;KRT86	3889;3890;3891;3892	KRT83;KRT84;KRT85;KRT86
B913963_1007845346	chr12	50977370	51068408	3	82	3889;3890;3891;3892	KRT83;KRT84;KRT85;KRT86	3889;3890;3891;3892	KRT83;KRT84;KRT85;KRT86
B974038_1007854681	chr12	50977370	51068408	3	82	3889;3890;3891;3892	KRT83;KRT84;KRT85;KRT86	3889;3890;3891;3892	KRT83;KRT84;KRT85;KRT86
B138586_1007853956	chr12	50978225	51065658	3	80	3889;3890;3891;3892	KRT83;KRT84;KRT85;KRT86	3889;3890;3891;3892	KRT83;KRT84;KRT85;KRT86
B592971_1007873531	chr12	50978225	51068408	3	81	3889;3890;3891;3892	KRT83;KRT84;KRT85;KRT86	3889;3890;3891;3892	KRT83;KRT84;KRT85;KRT86
110036019198_	chr9	11847464	11927390	1	33
B969719_1007842424	chr12	55618008	55663776	1	19	8608	RDH16	8608	RDH16
B252464_1007874872	chr12	55624983	55663776	1	18	8608	RDH16	8608	RDH16
B428062_1007840509	chr12	55624983	55663776	1	18	8608	RDH16	8608	RDH16
B618506_1007853744	chr12	55624983	55663776	1	18	8608	RDH16	8608	RDH16
B252464_1007874872	chr12	59241755	59310723	1	18
B684705_1007853749	chr12	59241755	59310723	1	18
B889239_1007844977	chr12	59241755	59310723	1	18
B468914_1007854173	chr12	65255487	65303497	3	29	23426	GRIP1	23426	GRIP1
B201628_1007841172	chr12	68211962	68281593	3	27	100500868;100500903;10576;10818	CCT2;FRS2;MIR3913-1;MIR3913-2	100500868;100500903;10576;10818	CCT2;FRS2;MIR3913-1;MIR3913-2
B490991_1007871678	chr12	71276461	71891442	3	168	29953	TRHDE	29953	TRHDE
110036001469_	chr9	11881381	11938271	3	21
B482193_1007853972	chr12	71514471	71651464	1	36
B860843_1007875251	chr12	72171208	72338203	1	37
B237493_1007841091	chr12	72224428	72381821	1	44
B312630_0067942574	chr12	72589141	72704060	1	24
B852766_1007854725	chr12	72630736	72769240	1	27
B885552_1007853677	chr12	77476972	77519682	1	14
B742758_1007875311	chr12	79068415	79436189	3	125	283310;374462	OTOGL;PTPRQ	283310;374462	OTOGL;PTPRQ
B855640_1007853300	chr12	81691087	81730473	1	18	160335	TMTC2
B240249_1007873508	chr12	81692747	81730473	1	17	160335	TMTC2
B505135_1007854094	chr12	81692747	81730473	1	17	160335	TMTC2
110036024602_	chr9	11919890	12051324	1	55
B526636_1007854065	chr12	81692747	81730473	1	17	160335	TMTC2
B700071_1007874656	chr12	81692747	81730473	1	17	160335	TMTC2
B807498_1007874668	chr12	81692747	81730473	1	17	160335	TMTC2
B923323_1007844723	chr12	81692747	81730473	1	17	160335	TMTC2
B660739_1007854149	chr12	81692747	81747488	1	21	160335	TMTC2
B529429_1007872251	chr12	82559598	82974955	3	116
B566863_1007875835	chr12	82876167	82916604	1	12
B699996_1007874008	chr12	82945466	83042275	1	27
B492772_1007875828	chr12	89640621	89890780	1	71	1833;196477	C12orf12;EPYC	1833;196477	C12orf12;EPYC
B505778_1007874875	chr12	93605693	93806732	3	79	160313;574449	KRT19P2;MIR492	160313;574449	KRT19P2;MIR492
110036023067_	chr9	12010873	12105049	1	36
B616228_1007853931	chr12	94072604	94184313	3	48	55591;55785	FGD6;VEZT	55591;55785	FGD6;VEZT
B107311_1007871675	chr12	96541012	96586607	1	30
B163688_1007875305	chr12	96541012	96586607	1	30
B764282_1007872174	chr12	96541012	96586607	1	30
B476893_1007875827	chr12	100938498	100969129	1	18	51019	CCDC53	51019	CCDC53
B476893_1007875827	chr12	101124022	101234814	1	22
B404708_0067942623	chr12	106929893	107007525	1	27
B522577_1007840898	chr12	106929893	107007525	1	27
B120069_1007854769	chr12	110665461	110799555	3	65	217;51275;80724;8550	ACAD10;ALDH2;C12orf47;MAPKAPK5	217;51275;80724;8550	ACAD10;ALDH2;C12orf47;MAPKAPK5
B315954_1007852594	chr12	110665461	110799555	3	65	217;51275;80724;8550	ACAD10;ALDH2;C12orf47;MAPKAPK5	217;51275;80724;8550	ACAD10;ALDH2;C12orf47;MAPKAPK5
110036010684_	chr9	15287028	15370657	1	39	158219	TTC39B	158219	TTC39B
B534174_1007854002	chr12	110665461	110799555	3	65	217;51275;80724;8550	ACAD10;ALDH2;C12orf47;MAPKAPK5	217;51275;80724;8550	ACAD10;ALDH2;C12orf47;MAPKAPK5
B665259_1007853930	chr12	110665461	110799555	3	65	217;51275;80724;8550	ACAD10;ALDH2;C12orf47;MAPKAPK5	217;51275;80724;8550	ACAD10;ALDH2;C12orf47;MAPKAPK5
B801854_1007853969	chr12	110665461	110799555	3	65	217;51275;80724;8550	ACAD10;ALDH2;C12orf47;MAPKAPK5	217;51275;80724;8550	ACAD10;ALDH2;C12orf47;MAPKAPK5
B884573_1007852580	chr12	110824226	110961438	3	35	10961;80018;89894	ERP29;NAA25;TMEM116	10961;80018;89894	ERP29;NAA25;TMEM116
B475222_1007872252	chr12	112745436	113043270	3	129	9904	RBM19	9904	RBM19
B100331_1007873991	chr12	117442991	117513470	1	21
B303773_1007874624	chr12	117442991	117513470	1	21
B275079_1007852942	chr12	119877726	119915608	3	21	283460;6927	HNF1A;HNF1A-AS1	283460;6927	HNF1A;HNF1A-AS1
B769378_0067942579	chr12	120595181	120634766	1	10
B275079_1007852942	chr12	121267156	121746014	3	197	55596;56616;6249;65082;65117;9735	CLIP1;DIABLO;KNTC1;RSRC2;VPS33A;ZCCHC8	55596;56616;6249;65082;65117;9735	CLIP1;DIABLO;KNTC1;RSRC2;VPS33A;ZCCHC8
110036024685_	chr9	17568502	17621208	3	41	6456	SH3GL2	6456	SH3GL2
B201628_1007841172	chr12	121949292	122010375	1	25	23457	ABCB9	23457	ABCB9
B761923_1007874868	chr12	122683042	122761809	3	45	1967;2967;79867	EIF2B1;GTF2H3;TCTN2	1967;2967;79867	EIF2B1;GTF2H3;TCTN2
B191910_1007853321	chr12	125462571	125828525	3	157	100128554;100507206;387895	LOC100128554;LOC100507206;LOC387895	100128554;100507206;387895	LOC100128554;LOC100507206;LOC387895
B791991_1007852595	chr12	125560288	125594906	1	15
B917428_1007845364	chr12	126458620	126530503	3	32
B326195_1007874649	chr12	127792726	127832777	3	42
B640901_1007854138	chr12	127792726	127832777	3	42
B700840_1007874691	chr12	127792726	127832777	3	42
B764282_1007872174	chr12	127792726	127832777	3	42
B931866_1007873677	chr12	127792726	127832777	3	42
110036025062_	chr9	17568502	17623232	3	44	6456	SH3GL2	6456	SH3GL2
B995629_1007855005	chr12	127792726	127834076	3	44
B832059_1007874686	chr12	128096320	128201573	3	75	121256	TMEM132D	121256	TMEM132D
B266791_1007871681	chr12	128370107	129048936	3	372	121256	TMEM132D	121256	TMEM132D
B589516_1007872578	chr12	129400555	129450300	3	39	23504;9271	PIWIL1;RIMBP2	23504;9271	PIWIL1;RIMBP2
B609347_1007853750	chr12	131927037	132036485	3	52	100289635;55743	CHFR;ZNF605	100289635;55743	CHFR;ZNF605
B659155_1007854741	chr12	131969343	132088232	3	47	100289635;55743;7574	CHFR;ZNF26;ZNF605	100289635;55743;7574	CHFR;ZNF26;ZNF605
B529296_1007840921	chr12	132190772	132268027	3	28	7556;7699	ZNF10;ZNF140	7556;7699	ZNF10;ZNF140
B331842_1007873285	chr13	18867463	19133992	3	73	54737;93492	MPHOSPH8;TPTE2	54737;93492	MPHOSPH8;TPTE2
B810722_1007874889	chr13	19318175	19368071	3	20	9205	ZMYM5	9205	ZMYM5
B573294_1007852893	chr13	19736219	19796058	1	33
110036023109_	chr9	17573310	17623232	3	42	6456	SH3GL2
B391985_1007840230	chr13	20711257	20849809	3	51	253832	ZDHHC20	253832	ZDHHC20
B331842_1007873285	chr13	20937671	21021676	3	36	221154	EFHA1	221154	EFHA1
B416446_0067942614	chr13	22251714	22394997	3	62	646201	BASP1P1	646201	BASP1P1
B594795_1007871727	chr13	22536210	23345228	1	423	26278;4285;55504;6445	MIPEP;SACS;SGCG;TNFRSF19	26278;4285;55504;6445	MIPEP;SACS;SGCG;TNFRSF19
B395936_1007853800	chr13	23483843	23581721	3	83
B416446_0067942614	chr13	23826468	23908174	3	32	143	PARP4	143	PARP4
B829544_0057060999	chr13	24098597	24148060	3	38
B106347_1007873601	chr13	24183361	24229033	3	22	479	ATP12A	479	ATP12A
B958271_1007843897	chr13	28689137	28770329	3	39	23281	MTUS2	23281	MTUS2
B944304_1007853858	chr13	31791271	31870380	1	89	675	BRCA2	675	BRCA2
110036024651_	chr9	17573310	17623232	3	42	6456	SH3GL2
B495422_1007852884	chr13	31804446	31836003	1	65	675	BRCA2	675	BRCA2
B614568_1007871710	chr13	40107236	40423586	3	104	100313896;100616668;10166;10240;1997;2308;283507;693206	ELF1;FOXO1;LOC100616668;MIR320D1;MIR621;MRPS31;SLC25A15;SUGT1P3	100313896;100616668;10166;10240;1997;2308;283507;693206	ELF1;FOXO1;LOC100616668;MIR320D1;MIR621;MRPS31;SLC25A15;SUGT1P3
B955457_1007875817	chr13	41068080	41101574	3	11	23078	KIAA0564	23078	KIAA0564
B337517_1007874370	chr13	41310660	41470649	1	45	23078	KIAA0564	23078	KIAA0564
B183075_1007853732	chr13	42286292	42332768	3	28
B562868_1007848470	chr13	42319683	42497411	3	99	29103;94240	DNAJC15;EPSTI1	29103;94240	DNAJC15;EPSTI1
B413550_1007872281	chr13	42369403	42422816	3	34	94240	EPSTI1	94240	EPSTI1
B383984_1007874900	chr13	42372115	42686177	3	172	29103;55068;94240	DNAJC15;ENOX1;EPSTI1	29103;55068;94240	DNAJC15;ENOX1;EPSTI1
B610949_1007846393	chr13	42631575	42686177	3	43	55068	ENOX1	55068	ENOX1
B776821_1007846118	chr13	42639846	42686177	3	42	55068	ENOX1	55068	ENOX1
110036011559_r	chr1	120872731	121050881	3	41	647121	EMBP1	647121	EMBP1
110036011559_r	chr9	19105088	19172893	3	25	123	PLIN2	123	PLIN2
B911786_1007854079	chr13	42928966	43082833	3	67	55068	ENOX1	55068	ENOX1
B983717_1007842477	chr13	51632859	52081863	3	110	220115;26586;374500;51028;55901;644623	CKAP2;THSD1;THSD1P1;TPTE2P2;TPTE2P3;VPS36	220115;26586;374500;51028;55901;644623	CKAP2;THSD1;THSD1P1;TPTE2P2;TPTE2P3;VPS36
B964915_1007843932	chr13	54956932	55092179	1	26
B637625_1007875341	chr13	56606750	56680301	1	22	122183;729233;729240;729246;729250	PRR20A;PRR20B;PRR20C;PRR20D;PRR20E	122183;729233;729240;729246;729250	PRR20A;PRR20B;PRR20C;PRR20D;PRR20E
B256025_1007875987	chr13	56620289	56680301	1	11	122183;729233;729240;729246;729250	PRR20A;PRR20B;PRR20C;PRR20D;PRR20E	122183;729233;729240;729246;729250	PRR20A;PRR20B;PRR20C;PRR20D;PRR20E
B304483_1007854080	chr13	56620289	56680301	1	11	122183;729233;729240;729246;729250	PRR20A;PRR20B;PRR20C;PRR20D;PRR20E	122183;729233;729240;729246;729250	PRR20A;PRR20B;PRR20C;PRR20D;PRR20E
B502539_1007872577	chr13	56620289	56680301	1	11	122183;729233;729240;729246;729250	PRR20A;PRR20B;PRR20C;PRR20D;PRR20E	122183;729233;729240;729246;729250	PRR20A;PRR20B;PRR20C;PRR20D;PRR20E
B812969_1007874819	chr13	56638784	56929227	1	74	122183;729233;729240;729246;729250	PRR20A;PRR20B;PRR20C;PRR20D;PRR20E	122183;729233;729240;729246;729250	PRR20A;PRR20B;PRR20C;PRR20D;PRR20E
B650197_1007854049	chr13	57047121	57093870	3	9
B692316_1007876014	chr13	57047121	57093870	3	9
110036021087_	chr9	22394681	22812673	3	160	63951	DMRTA1	63951	DMRTA1
B931866_1007873677	chr13	57047121	57093870	3	9
B732969_0067942655	chr13	57821374	57950344	1	27
B191955_1007874255	chr13	62115956	62305059	3	54
B791125_1007873652	chr13	62219873	62527158	1	76
B238990_1007852925	chr13	62569077	62612850	1	10
B505778_1007874875	chr13	63157485	63271229	1	25	283491	OR7E156P	283491	OR7E156P
B782197_1007875255	chr13	63157485	63277373	1	27	283491	OR7E156P	283491	OR7E156P
B543816_1007853746	chr13	63196854	63310840	3	18	283491	OR7E156P	283491	OR7E156P
B929351_1007853649	chr13	63221291	63277373	3	12
B595540_1007848526	chr13	63444758	63616854	1	45
110036023653_	chr9	23153808	23221696	1	26
B170205_1007854723	chr13	64680166	65122774	1	125
B775247_1007852660	chr13	65259828	65384389	1	45
B191955_1007874255	chr13	65715908	66159375	3	145	5101	PCDH9	5101	PCDH9
B490963_1007853895	chr13	65715908	66163791	3	147	5101	PCDH9	5101	PCDH9
B644835_1007854719	chr13	66485315	66553251	1	26	5101	PCDH9
B391985_1007840230	chr13	66486721	66626052	3	52	5101	PCDH9
B484536_1007842254	chr13	67503204	67744600	1	45
B719465_1007853907	chr13	68410813	68488678	1	37	100313884	MIR548H4	100313884	MIR548H4
B543816_1007853746	chr13	80469372	80571474	1	32
B369176_1007843525	chr13	82978441	83055928	3	34
110036021608_	chr9	25246654	25342327	1	43
B133359_1007842669	chr13	83000441	83055928	0	28
B295710_1007841796	chr13	83000441	83055928	1	28
B774739_1007872529	chr13	83000441	83055928	1	28
B182205_0057061577	chr13	83000441	83060797	1	29
B787931_1007853911	chr13	83000441	83069357	1	32
B246144_1007852649	chr13	85969056	86017648	1	15
B472351_1007842232	chr13	86002839	86117597	1	26
B313799_1007874681	chr13	86984673	87071426	3	24	642345	LOC642345
B917455_1007854021	chr13	87000276	87071426	1	21	642345	LOC642345
B828423_1007875117	chr13	88600231	88638240	1	10
110036017044_	chr9	26255879	26407858	1	59
B592978_1007848517	chr13	88600231	88648440	1	12
B742876_1007852892	chr13	90859879	91099862	1	107	2262	GPC5	2262	GPC5
B776367_1007875364	chr13	91758694	91841374	3	32	2262	GPC5
B489094_1007876037	chr13	94735150	94828295	3	57	10257	ABCC4	10257	ABCC4
B326251_0067942627	chr13	94738467	94828295	3	54	10257	ABCC4	10257	ABCC4
B746728_1007875969	chr13	94738467	94828295	3	54	10257	ABCC4	10257	ABCC4
B823925_0067942577	chr13	101210075	101279382	1	37	2259	FGF14
B566863_1007875835	chr13	102725899	103348161	3	268
B803589_1007875376	chr13	103739134	103772207	3	17
B529296_1007840921	chr13	104520372	104570697	1	21
110036022689_	chr9	26255879	26407858	1	59
B706383_1007844446	chr13	105334292	105376043	3	21
B216574_1007873989	chr13	106909000	106960600	1	23	728215	FAM155A
B806145_1007873615	chr13	110480001	110549283	3	39
B182878_1007875343	chr13	112811789	112846885	3	28	2155;2159	F10;F7	2155;2159	F10;F7
B983717_1007842477	chr13	113590721	113656958	3	42	348013	FAM70B	348013	FAM70B
B640981_1007874885	chr13	113966676	114003977	3	11
B394441_1007874856	chr13	114025158	114071257	3	18	65110;8881	CDC16;UPF3A	65110;8881	CDC16;UPF3A
B201628_1007841172	chr14	20767698	20800480	3	13	3183	HNRNPC	3183	HNRNPC
B220230_1007853908	chr14	23985223	24075425	3	49	1215	CMA1	1215	CMA1
B448294_1007870354	chr14	24011825	24062459	3	35	1215	CMA1	1215	CMA1
110036014751_	chr9	28581877	28751593	1	79	158038	LINGO2	158038	LINGO2
B566863_1007875835	chr14	26175910	26304794	1	48
B876806_1007852537	chr14	26678566	26760179	1	34
B970964_1007842336	chr14	27165663	27304874	3	42
B926850_1007876051	chr14	27532119	27589002	1	27
B549593_1007875496	chr14	27991343	28089756	3	21
B225642_1007841224	chr14	28000063	28069258	1	14
B920825_1007844457	chr14	31874496	31904894	1	15	9472	AKAP6
B685540_1007852919	chr14	34170631	34232055	1	27
B668042_1007872236	chr14	36448320	36494595	1	27	89874	SLC25A21
B741318_1007851257	chr14	38028718	38110317	1	30
110036015360_	chr9	28581877	28751593	1	79	158038	LINGO2	158038	LINGO2
B818952_1007874830	chr14	38028718	38110317	1	30
B701762_1007873488	chr14	39487616	39650286	1	31
B904265_1007873471	chr14	42041538	42156465	1	36
B822754_0057061009	chr14	42892349	43317491	3	103
B763377_1007853322	chr14	42897456	43303384	3	96
B357802_1007874407	chr14	42897456	43318929	3	102
B478115_1007842238	chr14	43043840	43134974	1	20
B769494_1007846090	chr14	43125289	43188600	3	14
B512685_1007872550	chr14	43144955	43235829	1	26
B495530_1007854186	chr14	43229462	43280403	1	18
110036019552_	chr9	28581877	28751593	1	79	158038	LINGO2	158038	LINGO2
B984152_1007842480	chr14	43729207	43812206	1	21
B771393_1007874820	chr14	43889940	44003766	3	40
B966792_1007842353	chr14	43889940	44009629	3	41
B466917_1007874508	chr14	43891878	44003344	3	38
B411878_1007840276	chr14	43899026	44000644	3	35
B369176_1007843525	chr14	43899026	44001343	3	36
B251101_1007841959	chr14	43997374	44251087	1	94	84075	FSCB	84075	FSCB
B985683_1007875312	chr14	44124527	44200939	1	35
B979317_1007842460	chr14	44148726	44281065	1	59
B114549_1007853874	chr14	44877028	45078104	1	48
110036025344_	chr9	28581877	28751593	1	79	158038	LINGO2	158038	LINGO2
B918862_1007854693	chr14	45494369	45656533	1	47
B778166_1007875138	chr14	45533589	45629421	1	26
B387047_1007874371	chr14	45601722	46018999	3	110
B975886_1007854099	chr14	45904744	46004514	1	27
B943713_1007844029	chr14	45991015	46076639	1	20
B675955_1007841005	chr14	47306517	47347072	1	11
B679348_1007851283	chr14	47306517	47347072	1	11
B747654_1007844423	chr14	47306517	47347072	1	11
B772562_1007846099	chr14	47306517	47347072	1	11
B791991_1007852595	chr14	47306517	47347072	1	11
110036014017_	chr1	150793267	150828032	1	24	353145;84648	LCE3D;LCE3E	353145;84648	LCE3D;LCE3E
110036019115_	chr9	28673511	29199197	1	179	100126310;100126316;158038	LINGO2;MIR873;MIR876	100126310;100126316;158038	LINGO2;MIR873;MIR876
B830766_1007854715	chr14	47306517	47347072	1	11
B407698_1007840266	chr14	47306517	47350032	1	12
B781973_1007874689	chr14	47306517	47350032	1	12
B904265_1007873471	chr14	47306517	47350032	1	12
B931598_1007872875	chr14	47485951	47712264	1	100
B418695_1007840289	chr14	62845437	62927561	3	36	122876;5529	GPHB5;PPP2R5E	122876;5529	GPHB5;PPP2R5E
B704658_1007874902	chr14	62845437	62927561	3	36	122876;5529	GPHB5;PPP2R5E	122876;5529	GPHB5;PPP2R5E
B467864_1007874035	chr14	65406176	65929333	3	161
B968884_1007842426	chr14	66007793	66038219	1	22	440184	NCRNA00238	440184	NCRNA00238
B662268_1007853570	chr14	66055080	66882227	1	332	10243;161142;51382;64398	ATP6V1D;FAM71D;GPHN;MPP5	10243;161142;51382;64398	ATP6V1D;FAM71D;GPHN;MPP5
110036005502_	chr9	30388351	30639713	1	57
B287525_1007875241	chr14	66083648	66134079	1	29	10243	GPHN
B890372_1007874408	chr14	66116313	66194538	1	37	10243	GPHN
B985796_1007842488	chr14	66116313	66194538	1	37	10243	GPHN
B732969_0067942655	chr14	66153552	66267833	1	57	10243	GPHN	10243	GPHN
B975886_1007854099	chr14	66156429	66208808	1	31	10243	GPHN
B807498_1007874668	chr14	72404922	72852707	3	174	26094;53349;5663;58517;8110;8650;89932	DCAF4;DPF3;NUMB;PAPLN;PSEN1;RBM25;ZFYVE1	26094;53349;5663;58517;8110;8650;89932	DCAF4;DPF3;NUMB;PAPLN;PSEN1;RBM25;ZFYVE1
B910960_1007873735	chr14	74553565	74601502	1	40	27030;97	ACYP1;MLH3	27030;97	ACYP1;MLH3
B969719_1007842424	chr14	79111379	79161922	1	26	9369	NRXN3
B215965_1007871668	chr14	79484830	79781377	3	97	1734	DIO2	1734	DIO2
B477363_0067942596	chr14	81459336	81753386	1	97
110036020568_	chr9	103977934	104019906	1	33
B414618_1007854093	chr14	81551068	81702284	3	46
B885849_1007872260	chr14	82926602	83019730	3	41
B948396_1007875247	chr14	83897200	84000961	1	27
B431282_1007873513	chr14	84320404	84361238	3	12
B266804_1007853909	chr14	85221016	85445342	1	89
B300570_1007853574	chr14	85357100	85404322	1	16
B473026_1007872207	chr14	85357100	85419245	1	22
B978910_1007853764	chr14	85956608	86041768	1	31
B811881_1007870375	chr14	86179688	86328510	1	35
B845301_1007875784	chr14	93975264	94227099	3	214	12;145264;256394;327657;388007;5104;5267	SERPINA11;SERPINA12;SERPINA13;SERPINA3;SERPINA4;SERPINA5;SERPINA9	12;145264;256394;327657;388007;5104;5267	SERPINA11;SERPINA12;SERPINA13;SERPINA3;SERPINA4;SERPINA5;SERPINA9
110036014967_	chr9	104244433	104276991	1	12
B805034_1007875356	chr14	95546116	95597354	1	18	56967	C14orf132	56967	C14orf132
B777599_1007853701	chr14	101564897	101608061	3	22	1778	DYNC1H1	1778	DYNC1H1
B890422_1007874655	chr14	101785409	101829938	1	28	5891	RAGE	5891	RAGE
B264147_1007873345	chr14	104899813	104936776	3	17	23241;647310	PACS2;TEX22	23241;647310	PACS2;TEX22
B163688_1007875305	chr15	18411624	18453936	3	9
B691484_1007854387	chr15	21006436	21219533	1	20
B857546_0067942612	chr15	21006436	21220752	1	21
B981427_1007852549	chr15	21006436	21220752	1	21
B437844_1007854382	chr15	21033540	21220752	1	20
B529429_1007872251	chr15	21630878	21690172	3	24
110036011773_	chr9	107729600	107981330	3	74
B474177_1007872173	chr15	21855761	21905523	1	21
B326294_1007873306	chr15	21912090	22218390	1	70	791115	PWRN2	791115	PWRN2
B520147_1007873599	chr15	21921488	22210890	3	66	791115	PWRN2	791115	PWRN2
B293534_1007842042	chr15	22008663	22089522	1	21
B365205_1007853975	chr15	28570072	28876818	3	60	100288380;100288637;89838;89839	ARHGAP11B;FAM7A1;FAM7A2;LOC100288637	100288380;100288637;89838;89839	ARHGAP11B;FAM7A1;FAM7A2;LOC100288637
B549396_1007854239	chr15	28686425	28762668	1	23	100288637;89839	ARHGAP11B;LOC100288637	100288637;89839	ARHGAP11B;LOC100288637
B980109_1007875790	chr15	28705540	28755298	1	21	100288637;89839	ARHGAP11B;LOC100288637	100288637;89839	ARHGAP11B;LOC100288637
B443041_1007873134	chr15	28705540	28773343	1	23	100288637;89839	ARHGAP11B;LOC100288637	100288637;89839	ARHGAP11B;LOC100288637
B301469_1007854697	chr15	28714502	28755298	1	20	100288637;89839	ARHGAP11B;LOC100288637	100288637;89839	ARHGAP11B;LOC100288637
B250058_1007852610	chr15	28714502	28762668	1	21	100288637;89839	ARHGAP11B;LOC100288637	100288637;89839	ARHGAP11B;LOC100288637
110036010759_r	chr9	108022888	108158618	1	30
B419502_1007871739	chr15	28714502	28773343	1	22	100288637;89839	ARHGAP11B;LOC100288637	100288637;89839	ARHGAP11B;LOC100288637
B476720_1007853882	chr15	28714809	28755298	1	19	100288637;89839	ARHGAP11B;LOC100288637	100288637;89839	ARHGAP11B;LOC100288637
B127432_1007854081	chr15	30686830	32599965	3	1058	100302160;100422845;1133;161779;23015;254531;256646;26585;342184;51234;55505;56851;57099;6263;6447;79768;9824;9990	ARHGAP11A;AVEN;C15orf24;C15orf29;C15orf55;CHRM5;FMN1;GOLGA8A;GREM1;LPCAT4;MIR1233-1;MIR1233-2;NOP10;PGBD4;RYR3;SCG5;SLC12A6;TMEM85	100302160;100422845;1133;161779;23015;254531;256646;26585;342184;51234;55505;56851;57099;6263;6447;79768;9824;9990	ARHGAP11A;AVEN;C15orf24;C15orf29;C15orf55;CHRM5;FMN1;GOLGA8A;GREM1;LPCAT4;MIR1233-1;MIR1233-2;NOP10;PGBD4;RYR3;SCG5;SLC12A6;TMEM85
B867787_1007854142	chr15	33458710	33509785	1	17	89978	ATPBD4	89978	ATPBD4
B559151_1007854720	chr15	36975713	37008312	1	22
B421983_1007852920	chr15	40969831	41132339	3	66	146057;197131	TTBK2;UBR1	146057;197131	TTBK2;UBR1
B916582_1007854385	chr15	48755015	48850425	3	29	54822;84888	SPPL2A;TRPM7	54822;84888	SPPL2A;TRPM7
B754328_1007852652	chr15	52720008	52798616	3	22
B289384_1007874635	chr15	52915798	52968516	1	33
B437844_1007854382	chr15	53319503	53399803	1	24	5873;9488	PIGB;RAB27A	5873;9488	PIGB;RAB27A
110036022291_	chr9	115148916	115179656	3	28	54836;81932	BSPRY;HDHD3	54836;81932	BSPRY;HDHD3
B291419_1007842029	chr15	53653357	53742397	3	28	26108;283659	PRTG;PYGO1	26108;283659	PRTG;PYGO1
B439994_1007852600	chr15	53653357	53742397	3	28	26108;283659	PRTG;PYGO1	26108;283659	PRTG;PYGO1
B885552_1007853677	chr15	54390214	54475109	1	23	374618	TEX9	374618	TEX9
B667696_1007873586	chr15	54579805	54613517	1	19
B533652_1007873177	chr15	54876790	55306643	3	108	145783;6938	LOC145783;TCF12	145783;6938	LOC145783;TCF12
B289384_1007874635	chr15	55431559	55563118	3	102	84952	CGNL1	84952	CGNL1
B427853_1007853576	chr15	55431559	55563118	3	102	84952	CGNL1	84952	CGNL1
B495273_1007872860	chr15	55431559	55563118	3	102	84952	CGNL1	84952	CGNL1
B783745_1007872647	chr15	65319070	65362599	1	20	64799;79719	AAGAB;IQCH	64799;79719	AAGAB;IQCH
B136270_1007872262	chr15	72962079	74230719	1	465	100128285;100423035;10073;123591;145957;1464;161753;192683;257364;25942;26263;4123;4351;54913;54939;55272;56905;57184;5780;60490;653641;653643;692224;693216;79661;92912;9377	C15orf17;C15orf27;C15orf39;COMMD4;COX5A;CSPG4;DNM1P35;FBXO22;FBXO22OS;GOLGA6C;GOLGA6D;IMP3;MAN2C1;MIR4313;MIR631;MPI;NEIL1;NRG4;ODF3L1;PPCDC;PTPN9;RPP25;SCAMP5;SIN3A;SNUPN;SNX33;UBE2Q2	100128285;100423035;10073;123591;145957;1464;161753;192683;257364;25942;26263;4123;4351;54913;54939;55272;56905;57184;5780;60490;653641;653643;692224;693216;79661;92912;9377	C15orf17;C15orf27;C15orf39;COMMD4;COX5A;CSPG4;DNM1P35;FBXO22;FBXO22OS;GOLGA6C;GOLGA6D;IMP3;MAN2C1;MIR4313;MIR631;MPI;NEIL1;NRG4;ODF3L1;PPCDC;PTPN9;RPP25;SCAMP5;SIN3A;SNUPN;SNX33;UBE2Q2
110036017630_	chr9	133120365	133215393	3	46	286336;84814	FAM78A;PPAPDC3	286336;84814	FAM78A;PPAPDC3
B703785_1007873472	chr15	74039605	74091697	1	13	145957	NRG4	145957	NRG4
B712038_0067942594	chr15	75281576	75414010	1	34	79834;81698	C15orf5;PEAK1	79834;81698	C15orf5;PEAK1
B616228_1007853931	chr15	75612204	75684252	1	26
B428806_1007853319	chr15	79747464	79785446	1	14
B427661_1007840422	chr15	79776248	79876343	3	29
B269904_1007853875	chr15	79783928	79876343	3	28
B649933_1007874697	chr15	79783928	79876343	3	28
B197815_1007874845	chr15	83261371	83301233	1	65	9154	SLC28A1	9154	SLC28A1
B333151_1007853867	chr15	83261371	83301233	1	65	9154	SLC28A1	9154	SLC28A1
B503964_1007875238	chr15	83261371	83301233	1	65	9154	SLC28A1	9154	SLC28A1
110036014751_	chr9	135385794	135590022	3	152	1621;1757;642968;9719	ADAMTSL2;DBH;FAM163B;SARDH	1621;1757;642968;9719	ADAMTSL2;DBH;FAM163B;SARDH
B585396_1007852636	chr15	83261371	83301233	1	65	9154	SLC28A1	9154	SLC28A1
B659155_1007854741	chr15	83261371	83301233	1	65	9154	SLC28A1	9154	SLC28A1
B742876_1007852892	chr15	83581320	83910586	3	109	11214	AKAP13	11214	AKAP13
B141230_1007874883	chr15	83596208	83910586	3	108	11214	AKAP13	11214	AKAP13
B413051_1007853900	chr15	83596208	83910586	3	108	11214	AKAP13	11214	AKAP13
B823925_0067942577	chr15	85289132	85358908	1	21	123624	AGBL1	123624	AGBL1
B769494_1007846090	chr15	85396309	85462084	1	28
B338193_1007852606	chr15	88626437	88753236	3	56	23766;342132;8826	GABARAPL3;IQGAP1;ZNF774	23766;342132;8826	GABARAPL3;IQGAP1;ZNF774
B141230_1007874883	chr15	88639397	88800132	3	69	23766;342132;8826	GABARAPL3;IQGAP1;ZNF774	23766;342132;8826	GABARAPL3;IQGAP1;ZNF774
B413051_1007853900	chr15	88639397	88800132	3	69	23766;342132;8826	GABARAPL3;IQGAP1;ZNF774	23766;342132;8826	GABARAPL3;IQGAP1;ZNF774
110036006377_	chr9	138013421	138788932	3	329	100128593;10555;10807;138151;138307;138311;158055;158062;169714;23203;26086;26102;389812;406913;414332;4851;51162;56623;64170;6621;677804;677824;728489;8022;84973;90120;9919	AGPAT2;C9orf163;C9orf69;CARD9;DKFZP434A062;DNLZ;EGFL7;FAM69B;GPSM1;INPP5E;LCN10;LCN15;LCN6;LCN8;LHX3;LOC100128593;MIR126;NACC2;NOTCH1;PMPCA;QSOX2;SDCCAG3;SEC16A;SNAPC4;SNHG7;SNORA17;SNORA43	100128593;10555;10807;138151;138307;138311;158055;158062;169714;23203;26086;26102;389812;406913;414332;4851;51162;56623;64170;6621;677804;677824;728489;8022;84973;90120;9919	AGPAT2;C9orf163;C9orf69;CARD9;DKFZP434A062;DNLZ;EGFL7;FAM69B;GPSM1;INPP5E;LCN10;LCN15;LCN6;LCN8;LHX3;LOC100128593;MIR126;NACC2;NOTCH1;PMPCA;QSOX2;SDCCAG3;SEC16A;SNAPC4;SNHG7;SNORA17;SNORA43
B742876_1007852892	chr15	88651766	88800132	3	64	23766;342132;8826	GABARAPL3;IQGAP1;ZNF774	23766;342132;8826	GABARAPL3;IQGAP1;ZNF774
B467732_1007842340	chr15	91029637	91071542	1	18
B287525_1007875241	chr15	91951725	92043989	1	49
B772514_1007874267	chr15	91951725	92043989	1	49
B201628_1007841172	chr15	92581245	92629470	1	18
B467855_1007853980	chr15	92581245	92629470	1	18
B490162_1007842249	chr15	92581245	92629470	1	18
B611425_1007873622	chr15	92581245	92629470	1	18
B355026_0067942568	chr15	92581245	92630629	1	19
B534737_1007852659	chr15	95609736	95716640	1	37
110040006132_	chr1	168749157	168795171	1	14	92344	GORAB	92344	GORAB
110036019552_	chr10	578126	661495	1	33	22982	DIP2C
B251101_1007841959	chr15	95616714	95650142	1	12
B309173_1007854770	chr15	95616714	95650142	1	12
B414618_1007854093	chr15	95616714	95650142	1	12
B483624_1007853685	chr15	95616714	95650142	1	12
B542076_0067942602	chr15	95616714	95650142	1	12
B653693_1007874607	chr15	95616714	95650142	1	12
B741318_1007851257	chr15	95616714	95650142	1	12
B748453_0067942589	chr15	95616714	95650142	1	12
B801854_1007853969	chr15	95616714	95650142	1	12
B871387_1007875840	chr15	99845991	99966964	3	74	5046	PCSK6	5046	PCSK6
110036021624_	chr10	2198678	2818890	3	337
B853098_1007874651	chr15	99845991	99969565	3	76	5046	PCSK6	5046	PCSK6
B472347_1007873749	chr15	99975177	100070361	3	34	123283;80213	TARSL2;TM2D3	123283;80213	TARSL2;TM2D3
B852766_1007854725	chr15	99975177	100070361	3	34	123283;80213	TARSL2;TM2D3	123283;80213	TARSL2;TM2D3
B855640_1007853300	chr15	100012558	100233184	3	70	100272148;123283;390648;390649	GPCRLTM7;OR4F15;OR4F6;TARSL2	100272148;123283;390648;390649	GPCRLTM7;OR4F15;OR4F6;TARSL2
B853098_1007874651	chr15	100041294	100092959	3	22	123283	TARSL2	123283	TARSL2
B871387_1007875840	chr15	100041294	100122652	3	26	123283	TARSL2	123283	TARSL2
B920825_1007844457	chr15	100069516	100272364	3	54	100272148;123283;390648;390649	GPCRLTM7;OR4F15;OR4F6;TARSL2	100272148;123283;390648;390649	GPCRLTM7;OR4F15;OR4F6;TARSL2
B718275_1007852921	chr15	100174020	100217560	3	22	100272148;390649	GPCRLTM7;OR4F15	100272148;390649	GPCRLTM7;OR4F15
B644709_1007846503	chr16	65546	127509	3	55	4350;8131	MPG;NPRL3	4350;8131	MPG;NPRL3
B951788_1007843996	chr16	116743	147742	3	20	3050;8131	HBZ;NPRL3	3050;8131	HBZ;NPRL3
110036022051_	chr10	14995184	15100889	3	28	64421;644890	DCLRE1C;MEIG1	64421;644890	DCLRE1C;MEIG1
B467864_1007874035	chr16	2699500	2733533	3	16	100128788;83886	LOC100128788;PRSS27	100128788;83886	LOC100128788;PRSS27
B413051_1007853900	chr16	3050407	3673735	3	313	100463285;10127;10131;146434;1773;197358;23059;26184;283876;4210;4992;4993;54925;64386;646174;7627;7727;7752;7755;7760;79903;81854;84464;84891;91151;9235	C16orf90;CLUAP1;DNASE1;FLJ39639;IL32;MEFV;MGC3771;MMP25;MTRNR2L4;NAT15;NLRC3;OR1F1;OR1F2P;OR2C1;SLX4;TIGD7;TRAP1;ZNF174;ZNF200;ZNF205;ZNF213;ZNF263;ZNF434;ZNF597;ZNF75A;ZSCAN10	100463285;10127;10131;146434;1773;197358;23059;26184;283876;4210;4992;4993;54925;64386;646174;7627;7727;7752;7755;7760;79903;81854;84464;84891;91151;9235	C16orf90;CLUAP1;DNASE1;FLJ39639;IL32;MEFV;MGC3771;MMP25;MTRNR2L4;NAT15;NLRC3;OR1F1;OR1F2P;OR2C1;SLX4;TIGD7;TRAP1;ZNF174;ZNF200;ZNF205;ZNF213;ZNF263;ZNF434;ZNF597;ZNF75A;ZSCAN10
B656745_1007841112	chr16	3154965	3185767	3	14
B885849_1007872260	chr16	5015543	5271292	1	77	146556;196483;51172;56052	ALG1;C16orf89;FAM86A;NAGPA	146556;196483;51172;56052	ALG1;C16orf89;FAM86A;NAGPA
B542562_1007854322	chr16	5516245	5575804	1	43
B884589_1007853691	chr16	5712481	5796692	1	53
B771183_1007874859	chr16	6233066	6333699	1	73	54715	RBFOX1	54715	RBFOX1
B347269_1007854760	chr16	6268443	6613149	3	272	54715	RBFOX1	54715	RBFOX1
B392747_1007873163	chr16	6595450	6629093	3	33	54715	RBFOX1
B720938_1007873459	chr16	6597306	6629093	3	32	54715	RBFOX1
110036022481_	chr10	19455666	19874801	1	197
B872387_1007853866	chr16	6597306	6629093	3	32	54715	RBFOX1
B299206_1007842052	chr16	6597306	6635343	3	33	54715	RBFOX1
B338597_1007875253	chr16	6845073	6954663	1	70	54715	RBFOX1
B549441_1007854309	chr16	6921899	6988406	1	35	54715	RBFOX1
B616228_1007853931	chr16	6939094	6990341	3	31	54715	RBFOX1
B296089_1007852899	chr16	7737810	7791414	1	42
B917455_1007854021	chr16	8537083	8662648	3	49	283953;79091	METTL22;TMEM114	283953;79091	METTL22;TMEM114
B532470_1007875811	chr16	8596216	8699413	1	53	18;79091	ABAT;METTL22	18;79091	ABAT;METTL22
B843802_1007872268	chr16	8636625	8726183	3	45	18;79091	ABAT;METTL22	18;79091	ABAT;METTL22
B919984_1007853889	chr16	8796968	8861995	3	45	23589;25880;5373	CARHSP1;PMM2;TMEM186	23589;25880;5373	CARHSP1;PMM2;TMEM186
110036015063_	chr10	34925876	35001175	1	23	56288	PARD3
B919984_1007853889	chr16	8907504	8956611	3	18	7874	USP7	7874	USP7
B983431_1007853825	chr16	12530191	12580895	1	80	92017	SNX29	92017	SNX29
B357724_1007844568	chr16	14960247	15223992	3	60	100302243;100422922;100500852;123803;23042;54700	MIR1972-1;MIR1972-2;MIR3180-4;NTAN1;PDXDC1;RRN3	100302243;100422922;100500852;123803;23042;54700	MIR1972-1;MIR1972-2;MIR3180-4;NTAN1;PDXDC1;RRN3
B343432_1007844537	chr16	15036960	15198742	3	48	100500852;123803;23042;54700	MIR3180-4;NTAN1;PDXDC1;RRN3	100500852;123803;23042;54700	MIR3180-4;NTAN1;PDXDC1;RRN3
B906859_1007845326	chr16	15883514	15926090	3	18	123811	FOPNL	123811	FOPNL
B983717_1007842477	chr16	16203989	16726778	3	54	100422836;100422870;100422886;100422956;100422960;100423006;339044;368;408050	ABCC6;MIR3179-1;MIR3179-2;MIR3179-3;MIR3180-1;MIR3180-2;MIR3180-3;NOMO3;PKD1P1	100422836;100422870;100422886;100422956;100422960;100423006;339044;368;408050	ABCC6;MIR3179-1;MIR3179-2;MIR3179-3;MIR3180-1;MIR3180-2;MIR3180-3;NOMO3;PKD1P1
B399063_0067942624	chr16	16491820	16726778	1	25
B220230_1007853908	chr16	17272606	17345435	1	40	64131	XYLT1
B256025_1007875987	chr16	18191548	18699648	3	50	100422836;100422870;100422886;100422956;100422960;100423006;283820;653190	ABCC6P1;MIR3179-1;MIR3179-2;MIR3179-3;MIR3180-1;MIR3180-2;MIR3180-3;NOMO2	100422836;100422870;100422886;100422956;100422960;100423006;283820;653190	ABCC6P1;MIR3179-1;MIR3179-2;MIR3179-3;MIR3180-1;MIR3180-2;MIR3180-3;NOMO2
B525694_1007854064	chr16	18856267	18988947	3	60	10229;79905	COQ7;TMC7	10229;79905	COQ7;TMC7
110036017648_	chr10	35546685	35724063	3	38	219771	CCNY	219771	CCNY
B322144_1007854009	chr16	18890186	18929949	3	18	79905	TMC7	79905	TMC7
B294025_1007842040	chr16	20354461	20611314	3	84	116285;123876;348158;54988	ACSM1;ACSM2A;ACSM2B;ACSM5	116285;123876;348158;54988	ACSM1;ACSM2A;ACSM2B;ACSM5
B972811_0067949224	chr16	21373467	21720825	3	108	100271836;10261;146183;387254;51108;730092	IGSF6;LOC100271836;METTL9;OTOA;RRN3P1;SLC7A5P2	100271836;10261;146183;387254;51108;730092	IGSF6;LOC100271836;METTL9;OTOA;RRN3P1;SLC7A5P2
B985683_1007875312	chr16	21383034	21817680	1	114	100190986;100271836;10261;146183;387254;51108;730092	IGSF6;LOC100190986;LOC100271836;METTL9;OTOA;RRN3P1;SLC7A5P2	100190986;100271836;10261;146183;387254;51108;730092	IGSF6;LOC100190986;LOC100271836;METTL9;OTOA;RRN3P1;SLC7A5P2
B559151_1007854720	chr16	21432989	21746841	1	108	10261;146183;387254;51108;730092	IGSF6;METTL9;OTOA;RRN3P1;SLC7A5P2	10261;146183;387254;51108;730092	IGSF6;METTL9;OTOA;RRN3P1;SLC7A5P2
B410426_1007840271	chr16	21482719	21647775	3	98	10261;146183;51108	IGSF6;METTL9;OTOA	10261;146183;51108	IGSF6;METTL9;OTOA
B488908_1007854765	chr16	21484934	21647775	3	97	10261;146183;51108	IGSF6;METTL9;OTOA	10261;146183;51108	IGSF6;METTL9;OTOA
B100331_1007873991	chr16	21506626	21647775	3	94	10261;146183;51108	IGSF6;METTL9;OTOA	10261;146183;51108	IGSF6;METTL9;OTOA
B690307_1007841030	chr16	21506626	21647775	3	94	10261;146183;51108	IGSF6;METTL9;OTOA	10261;146183;51108	IGSF6;METTL9;OTOA
B521946_1007854330	chr16	21506626	21666197	3	96	10261;146183;51108	IGSF6;METTL9;OTOA	10261;146183;51108	IGSF6;METTL9;OTOA
110036024537_	chr10	42158976	42240890	3	26	441666	LOC441666	441666	LOC441666
B719140_1007853740	chr16	21509275	21647775	3	93	10261;146183;51108	IGSF6;METTL9;OTOA	10261;146183;51108	IGSF6;METTL9;OTOA
B425638_1007872643	chr16	21746841	22351124	1	175	100131998;100190986;1039;146177;255762;29904;55718;730094;7385	C16orf52;CDR2;EEF2K;LOC100190986;PDZD9;POLR3E;RRN3P3;UQCRC2;VWA3A	100131998;100190986;1039;146177;255762;29904;55718;730094;7385	C16orf52;CDR2;EEF2K;LOC100190986;PDZD9;POLR3E;RRN3P3;UQCRC2;VWA3A
B483586_1007842342	chr16	22471519	22617264	1	20	653786	LOC653786	653786	LOC653786
B536568_1007854032	chr16	22471519	22617264	1	20	653786	LOC653786	653786	LOC653786
B709920_1007843547	chr16	22471519	22617264	1	20	653786	LOC653786	653786	LOC653786
B916582_1007854385	chr16	22471519	22617264	1	20	653786	LOC653786	653786	LOC653786
B957019_1007844002	chr16	22471519	22617264	1	20	653786	LOC653786	653786	LOC653786
B988624_1007854912	chr16	22471519	22617264	1	20	653786	LOC653786	653786	LOC653786
B910439_1007845334	chr16	22491228	22617264	1	19	653786	LOC653786	653786	LOC653786
B779589_1007853847	chr16	22494094	22617264	1	18	653786	LOC653786	653786	LOC653786
110036002574_	chr10	51754498	52980776	3	466	259230;29974;5592;653308;693190	A1CF;ASAH2B;MIR605;PRKG1;SGMS1	259230;29974;5592;653308;693190	A1CF;ASAH2B;MIR605;PRKG1;SGMS1
B972803_1007842434	chr16	22508025	22617264	1	16
B490963_1007853895	chr16	22516508	22617264	1	15
B624090_1007853967	chr16	22516508	22617264	1	15
B886417_1007872528	chr16	27527596	27569082	1	12	23247	KIAA0556	23247	KIAA0556
B675955_1007841005	chr16	29415871	30239704	3	281	100271831;100526830;100526831;10423;11151;112476;124446;146378;226;23475;253980;253982;26470;283897;283899;388242;4150;440354;440356;445329;548593;552900;5531;5595;595101;606724;613037;613038;653808;654483;6693;6818;6911;79008;79153;79447;81893;83719;83723;8448;8479;9344;9961	ALDOA;ASPHD1;BOLA2;BOLA2B;C16orf53;C16orf54;C16orf92;CDIPT;CORO1A;DOC2A;FAM57B;GDPD3;HIRIP3;INO80E;KCTD13;LOC100271831;LOC388242;LOC440354;LOC440356;LOC595101;LOC606724;LOC613037;LOC613038;MAPK3;MAZ;MVP;PPP4C;PRRT2;QPRT;SEZ6L2;SLC7A5P1;SLX1A;SLX1A-SULT1A3;SLX1B;SLX1B-SULT1A4;SPN;SULT1A3;SULT1A4;TAOK2;TBX6;TMEM219;YPEL3;ZG16	100271831;100526830;100526831;10423;11151;112476;124446;146378;226;23475;253980;253982;26470;283897;283899;388242;4150;440354;440356;445329;548593;552900;5531;5595;595101;606724;613037;613038;653808;654483;6693;6818;6911;79008;79153;79447;81893;83719;83723;8448;8479;9344;9961	ALDOA;ASPHD1;BOLA2;BOLA2B;C16orf53;C16orf54;C16orf92;CDIPT;CORO1A;DOC2A;FAM57B;GDPD3;HIRIP3;INO80E;KCTD13;LOC100271831;LOC388242;LOC440354;LOC440356;LOC595101;LOC606724;LOC613037;LOC613038;MAPK3;MAZ;MVP;PPP4C;PRRT2;QPRT;SEZ6L2;SLC7A5P1;SLX1A;SLX1A-SULT1A3;SLX1B;SLX1B-SULT1A4;SPN;SULT1A3;SULT1A4;TAOK2;TBX6;TMEM219;YPEL3;ZG16
B879700_1007854073	chr16	29502984	30127026	3	265	100271831;100526830;100526831;10423;11151;112476;124446;146378;226;23475;253980;253982;26470;283897;283899;388242;4150;440356;445329;548593;552900;5531;5595;606724;613038;653808;654483;6693;6818;6911;79008;79153;79447;81893;83719;83723;8448;8479;9344;9961	ALDOA;ASPHD1;BOLA2;BOLA2B;C16orf53;C16orf54;C16orf92;CDIPT;CORO1A;DOC2A;FAM57B;GDPD3;HIRIP3;INO80E;KCTD13;LOC100271831;LOC388242;LOC440356;LOC606724;LOC613038;MAPK3;MAZ;MVP;PPP4C;PRRT2;QPRT;SEZ6L2;SLC7A5P1;SLX1A;SLX1A-SULT1A3;SLX1B;SLX1B-SULT1A4;SPN;SULT1A3;SULT1A4;TAOK2;TBX6;TMEM219;YPEL3;ZG16	100271831;100526830;100526831;10423;11151;112476;124446;146378;226;23475;253980;253982;26470;283897;283899;388242;4150;440356;445329;548593;552900;5531;5595;606724;613038;653808;654483;6693;6818;6911;79008;79153;79447;81893;83719;83723;8448;8479;9344;9961	ALDOA;ASPHD1;BOLA2;BOLA2B;C16orf53;C16orf54;C16orf92;CDIPT;CORO1A;DOC2A;FAM57B;GDPD3;HIRIP3;INO80E;KCTD13;LOC100271831;LOC388242;LOC440356;LOC606724;LOC613038;MAPK3;MAZ;MVP;PPP4C;PRRT2;QPRT;SEZ6L2;SLC7A5P1;SLX1A;SLX1A-SULT1A3;SLX1B;SLX1B-SULT1A4;SPN;SULT1A3;SULT1A4;TAOK2;TBX6;TMEM219;YPEL3;ZG16
B338435_1007854144	chr16	31909325	33716067	3	146	24150;386757;390705;440362;653550;729355	HERC2P4;LOC390705;LOC653550;SLC6A10P;TP53TG3;TP53TG3B	24150;386757;390705;440362;653550;729355	HERC2P4;LOC390705;LOC653550;SLC6A10P;TP53TG3;TP53TG3B
B234785_1007841252	chr16	31931481	33676809	3	142	24150;386757;390705;440362;653550;729355	HERC2P4;LOC390705;LOC653550;SLC6A10P;TP53TG3;TP53TG3B	24150;386757;390705;440362;653550;729355	HERC2P4;LOC390705;LOC653550;SLC6A10P;TP53TG3;TP53TG3B
B566023_1007854692	chr16	32071836	33350363	1	116	24150;386757;390705;653550;729355	LOC390705;LOC653550;SLC6A10P;TP53TG3;TP53TG3B	24150;386757;390705;653550;729355	LOC390705;LOC653550;SLC6A10P;TP53TG3;TP53TG3B
B609347_1007853750	chr16	32410369	33136225	1	66	24150;386757;653550;729355	LOC653550;SLC6A10P;TP53TG3;TP53TG3B	24150;386757;653550;729355	LOC653550;SLC6A10P;TP53TG3;TP53TG3B
110030109052_	chr10	63806881	63889006	3	30	22891	ZNF365	22891	ZNF365
B378731_1007852637	chr16	45063340	45388681	3	119	124149;23594;55737;79801;91807	ANKRD26P1;MYLK3;ORC6;SHCBP1;VPS35	124149;23594;55737;79801;91807	ANKRD26P1;MYLK3;ORC6;SHCBP1;VPS35
B294002_1007853752	chr16	54355871	54390068	0	6	51716	CES1P1	51716	CES1P1
B774671_0067942570	chr16	54355871	54390068	0	6	51716	CES1P1	51716	CES1P1
B220230_1007853908	chr16	55218407	55274483	3	42	326343;4489;4490;4493;4494;4495;4496;4498;4499;4501;644314	MT1A;MT1B;MT1DP;MT1E;MT1F;MT1G;MT1H;MT1IP;MT1JP;MT1M;MT1X	326343;4489;4490;4493;4494;4495;4496;4498;4499;4501;644314	MT1A;MT1B;MT1DP;MT1E;MT1F;MT1G;MT1H;MT1IP;MT1JP;MT1M;MT1X
B464186_1007854181	chr16	55222191	55274483	3	41	326343;4489;4490;4494;4495;4496;4498;4499;4501;644314	MT1A;MT1B;MT1DP;MT1F;MT1G;MT1H;MT1IP;MT1JP;MT1M;MT1X	326343;4489;4490;4494;4495;4496;4498;4499;4501;644314	MT1A;MT1B;MT1DP;MT1F;MT1G;MT1H;MT1IP;MT1JP;MT1M;MT1X
B783745_1007872647	chr16	55222191	55274483	3	41	326343;4489;4490;4494;4495;4496;4498;4499;4501;644314	MT1A;MT1B;MT1DP;MT1F;MT1G;MT1H;MT1IP;MT1JP;MT1M;MT1X	326343;4489;4490;4494;4495;4496;4498;4499;4501;644314	MT1A;MT1B;MT1DP;MT1F;MT1G;MT1H;MT1IP;MT1JP;MT1M;MT1X
B229893_1007841234	chr16	55228521	55274483	3	38	326343;4489;4490;4494;4495;4496;4501;644314	MT1A;MT1B;MT1DP;MT1F;MT1G;MT1H;MT1IP;MT1X	326343;4489;4490;4494;4495;4496;4501;644314	MT1A;MT1B;MT1DP;MT1F;MT1G;MT1H;MT1IP;MT1X
B178854_1007854183	chr16	57565618	57607091	1	12
B331842_1007873285	chr16	57974212	58058716	1	25
B679322_1007874531	chr16	59885112	59965461	1	13
110036018554_	chr10	66932510	66988866	1	21
B668643_1007875831	chr16	61628688	61677050	1	16
B967654_1007872241	chr16	62083717	62420883	1	109
B781458_1007853673	chr16	63920234	63958671	3	11	283867	LOC283867	283867	LOC283867
B277390_1007875280	chr16	68533980	68753813	3	37	100302243;100422922;283970;348174;55066	CLEC18A;MIR1972-1;MIR1972-2;PDPR;PDXDC2P	100302243;100422922;283970;348174;55066	CLEC18A;MIR1972-1;MIR1972-2;PDPR;PDXDC2P
B228755_1007841231	chr16	68555586	68748834	3	30	100302243;100422922;283970;55066	MIR1972-1;MIR1972-2;PDPR;PDXDC2P	100302243;100422922;283970;55066	MIR1972-1;MIR1972-2;PDPR;PDXDC2P
B978910_1007853764	chr16	68555586	68765309	3	36	100302243;100422922;283970;55066	MIR1972-1;MIR1972-2;PDPR;PDXDC2P	100302243;100422922;283970;55066	MIR1972-1;MIR1972-2;PDPR;PDXDC2P
B658466_1007853295	chr16	68621490	68810707	1	32	100302243;100422922;283970;283971;55066	CLEC18C;MIR1972-1;MIR1972-2;PDPR;PDXDC2P	100302243;100422922;283970;283971;55066	CLEC18C;MIR1972-1;MIR1972-2;PDPR;PDXDC2P
B198132_1007872242	chr16	68663700	68727687	1	13	55066	PDPR	55066	PDPR
B599274_1007848529	chr16	71179115	71215032	3	10
B719092_1007853947	chr16	74049743	74097386	1	22	124491;4166	CHST6;TMEM170A	124491;4166	CHST6;TMEM170A
110036024768_	chr1	194097653	194159240	1	30
110036022275_	chr10	66932510	66988866	1	21
B972803_1007842434	chr16	74524271	74568099	1	10
B974175_1007875270	chr16	76123560	76458645	3	253	283927;57687	NUDT7;VAT1L	283927;57687	NUDT7;VAT1L
B928566_1007844750	chr16	76634931	76689775	1	26
B706383_1007844446	chr16	76744555	76815309	1	45	51741	WWOX	51741	WWOX
B157139_1007853600	chr16	76859900	76922628	1	33	51741	WWOX	51741	WWOX
B980109_1007875790	chr16	76859900	76927191	1	35	51741	WWOX	51741	WWOX
B114549_1007853874	chr16	76866441	76975312	1	49	51741	WWOX	51741	WWOX
B556806_1007854703	chr16	78763427	78804933	1	16
B986243_1007853916	chr16	79245658	79559416	1	132	100313884;124359	CDYL2;MIR548H4	100313884;124359	CDYL2;MIR548H4
B592971_1007873531	chr16	80774017	81284919	3	354	1012	CDH13	1012	CDH13
110036018737_	chr10	67938287	68059454	1	56	29119	CTNNA3	29119	CTNNA3
B520147_1007873599	chr16	82110299	82537102	3	331	1012;23417;3281	CDH13;HSBP1;MLYCD	1012;23417;3281	CDH13;HSBP1;MLYCD
B592971_1007873531	chr16	84844251	85271706	3	350	146512;2294;2300;2303;400550;64779;732275	FLJ30679;FOXC2;FOXF1;FOXL1;LOC400550;LOC732275;MTHFSD	146512;2294;2300;2303;400550;64779;732275	FLJ30679;FOXC2;FOXF1;FOXL1;LOC400550;LOC732275;MTHFSD
B948396_1007875247	chr16	87307591	87500055	3	112	2588;348180;353;390748;51693;81620;863;9780	APRT;CBFA2T3;CDT1;CTU2;FAM38A;GALNS;PABPN1L;TRAPPC2L	2588;348180;353;390748;51693;81620;863;9780	APRT;CBFA2T3;CDT1;CTU2;FAM38A;GALNS;PABPN1L;TRAPPC2L
B225250_1007853739	chr16	87791352	87825453	1	16	197320	ZNF778	197320	ZNF778
B422760_1007840446	chr16	87811171	87852353	1	17	197320	ZNF778	197320	ZNF778
B565962_1007873333	chr16	88371730	88453057	3	55	2175;84501	FANCA;SPIRE2	2175;84501	FANCA;SPIRE2
B631008_1007873717	chr16	88578808	88640449	3	39	100130015;172;2622;750;79007	AFG3L1P;C16orf3;DBNDD1;GAS8;LOC100130015	100130015;172;2622;750;79007	AFG3L1P;C16orf3;DBNDD1;GAS8;LOC100130015
B436454_1007874592	chr17	3587	126701	3	82	9501	RPH3AL	9501	RPH3AL
B797182_0057061058	chr17	3587	188593	1	112	9501	RPH3AL	9501	RPH3AL
B835590_0057060979	chr17	34569	165764	3	93	9501	RPH3AL	9501	RPH3AL
110036017028_	chr10	90906065	90955807	1	20	9023	CH25H	9023	CH25H
B683658_1007841022	chr17	498066	676941	3	94	100131454;50628;51031;55178;55275;64359;79850	DBIL5P;FAM57A;GEMIN4;GLOD4;NXN;RNMTL1;VPS53	100131454;50628;51031;55178;55275;64359;79850	DBIL5P;FAM57A;GEMIN4;GLOD4;NXN;RNMTL1;VPS53
B300185_1007874654	chr17	685603	843052	3	95	64359	NXN	64359	NXN
B926040_1007875245	chr17	685603	843052	3	95	64359	NXN	64359	NXN
B826365_0057060991	chr17	735512	908650	3	109	100422835;29;29928;64359	ABR;MIR3183;NXN;TIMM22	100422835;29;29928;64359	ABR;MIR3183;NXN;TIMM22
B683658_1007841022	chr17	735987	908650	3	108	100422835;29;29928;64359	ABR;MIR3183;NXN;TIMM22	100422835;29;29928;64359	ABR;MIR3183;NXN;TIMM22
B839667_1007852937	chr17	897229	984938	3	43	29	ABR	29	ABR
B906859_1007845326	chr17	3450276	3502173	1	34	1497;23729;7442	CTNS;SHPK;TRPV1	1497;23729;7442	CTNS;SHPK;TRPV1
B809518_0057061032	chr17	3451304	3502173	1	33	1497;23729;7442	CTNS;SHPK;TRPV1	1497;23729;7442	CTNS;SHPK;TRPV1
B618029_1007874552	chr17	3451964	3502173	1	32	1497;23729;7442	CTNS;SHPK;TRPV1	1497;23729;7442	CTNS;SHPK;TRPV1
B133359_1007842669	chr17	6038618	6071817	1	13
110036023372_	chr10	96489700	96547326	1	41	1557	CYP2C19	1557	CYP2C19
B701059_1007854369	chr17	6038618	6076765	1	16
B505778_1007874875	chr17	6699238	6801331	1	30	245	ALOX12P2	245	ALOX12P2
B682449_1007853873	chr17	6699238	6813669	1	31	245	ALOX12P2	245	ALOX12P2
B900835_1007854372	chr17	7452799	7588951	3	96	112483;146754;1949;482;55135;6462;7157;9513	ATP1B2;DNAH2;EFNB3;FXR2;SAT2;SHBG;TP53;WRAP53	112483;146754;1949;482;55135;6462;7157;9513	ATP1B2;DNAH2;EFNB3;FXR2;SAT2;SHBG;TP53;WRAP53
B964889_1007843494	chr17	9934287	10356565	3	233	4619;4622;4626;8522;8735	GAS7;MYH1;MYH13;MYH4;MYH8	4619;4622;4626;8522;8735	GAS7;MYH1;MYH13;MYH4;MYH8
B256025_1007875987	chr17	10175559	10237747	1	26	4626;8735	MYH13;MYH8	4626;8735	MYH13;MYH8
B253338_1007841376	chr17	11921803	12562507	3	274	100126313;284034;6416;93649	FLJ34690;MAP2K4;MIR744;MYOCD	100126313;284034;6416;93649	FLJ34690;MAP2K4;MIR744;MYOCD
B563561_1007874280	chr17	13119162	13174929	3	21
B561892_1007853627	chr17	13998813	14239535	1	110	1352;146822;84815;9953	CDRT15;COX10;HS3ST3B1;MGC12916	1352;146822;84815;9953	CDRT15;COX10;HS3ST3B1;MGC12916
B561892_1007853627	chr17	14381839	14517177	3	75
110036001469_	chr11	335515	428662	3	64	11187;338440;338707;59307	ANO9;B4GALNT4;PKP3;SIGIRR	11187;338440;338707;59307	ANO9;B4GALNT4;PKP3;SIGIRR
B182205_0057061577	chr17	18694595	18813246	3	54	125206;5636	PRPSAP2;SLC5A10	125206;5636	PRPSAP2;SLC5A10
B986059_1007872554	chr17	20706872	20784149	1	33	339184	CCDC144NL	339184	CCDC144NL
B701848_1007876021	chr17	20767631	20855227	3	37	23326	USP22	23326	USP22
B488132_1007853404	chr17	21194354	21501509	3	58	100134444;339263;3768	C17orf51;KCNJ12;KCNJ18	100134444;339263;3768	C17orf51;KCNJ12;KCNJ18
B494938_1007853807	chr17	21293006	21437192	3	31	339263	C17orf51	339263	C17orf51
B503964_1007875238	chr17	21293006	21468655	3	33	339263	C17orf51	339263	C17orf51
B626857_1007872217	chr17	21293006	21468655	3	33	339263	C17orf51	339263	C17orf51
B476506_1007852940	chr17	23911255	23950971	1	22	10615;230;94005	ALDOC;PIGS;SPAG5	10615;230;94005	ALDOC;PIGS;SPAG5
B393761_1007852612	chr17	25807116	25939476	3	76	1362;147172;26083;9527	CPD;GOSR1;LRRC37BP1;TBC1D29	1362;147172;26083;9527	CPD;GOSR1;LRRC37BP1;TBC1D29
B511124_1007875799	chr17	30701608	30791060	1	39	146857;55106;91607	SLFN11;SLFN12;SLFN13	146857;55106;91607	SLFN11;SLFN12;SLFN13
110036001873_	chr11	335515	428662	3	64	11187;338440;338707;59307	ANO9;B4GALNT4;PKP3;SIGIRR	11187;338440;338707;59307	ANO9;B4GALNT4;PKP3;SIGIRR
B700071_1007874656	chr17	30708148	30791060	1	37	146857;55106;91607	SLFN11;SLFN12;SLFN13	146857;55106;91607	SLFN11;SLFN12;SLFN13
B927839_1007872300	chr17	30708148	30791060	1	37	146857;55106;91607	SLFN11;SLFN12;SLFN13	146857;55106;91607	SLFN11;SLFN12;SLFN13
B435341_1007840517	chr17	30708148	30792312	1	38	146857;55106;91607	SLFN11;SLFN12;SLFN13	146857;55106;91607	SLFN11;SLFN12;SLFN13
B792009_1007845902	chr17	30708148	30792312	1	38	146857;55106;91607	SLFN11;SLFN12;SLFN13	146857;55106;91607	SLFN11;SLFN12;SLFN13
B966200_1007843929	chr17	30708148	30792312	1	38	146857;55106;91607	SLFN11;SLFN12;SLFN13	146857;55106;91607	SLFN11;SLFN12;SLFN13
B972203_1007842429	chr17	30708148	30792312	1	38	146857;55106;91607	SLFN11;SLFN12;SLFN13	146857;55106;91607	SLFN11;SLFN12;SLFN13
B599687_1007875248	chr17	30708148	30793319	1	39	146857;55106;91607	SLFN11;SLFN12;SLFN13	146857;55106;91607	SLFN11;SLFN12;SLFN13
B598149_1007874481	chr17	33213500	33323919	3	39	284100	LOC284100	284100	LOC284100
B178854_1007854183	chr17	44082288	44135828	3	21
B495422_1007852884	chr17	44090519	44135828	3	20
110036017911_	chr11	5959396	6064431	3	47	120793;120796;338751	OR52L1;OR56A1;OR56A4	120793;120796;338751	OR52L1;OR56A1;OR56A4
B666406_1007854768	chr17	44090519	44135828	3	20
B884573_1007852580	chr17	44090519	44135828	3	20
B926850_1007876051	chr17	50188330	50259525	1	45
B270620_0067942650	chr17	52455921	52489524	1	13	376412	RNF126P1	376412	RNF126P1
B531891_1007854698	chr17	56899498	56934863	1	26	9496	TBX4	9496	TBX4
B578118_1007853652	chr17	59303193	59337940	1	12	1442;1443;2689	CSH1;CSH2;GH2	1442;1443;2689	CSH1;CSH2;GH2
B582969_1007853926	chr17	59303193	59337940	1	12	1442;1443;2689	CSH1;CSH2;GH2	1442;1443;2689	CSH1;CSH2;GH2
B700840_1007874691	chr17	59303193	59337940	1	12	1442;1443;2689	CSH1;CSH2;GH2	1442;1443;2689	CSH1;CSH2;GH2
B747096_1007854180	chr17	59303193	59337940	1	12	1442;1443;2689	CSH1;CSH2;GH2	1442;1443;2689	CSH1;CSH2;GH2
B757128_1007874832	chr17	59303193	59337940	1	12	1442;1443;2689	CSH1;CSH2;GH2	1442;1443;2689	CSH1;CSH2;GH2
110036025005_	chr11	8095676	8137470	1	16	79608	RIC3	79608	RIC3
B980109_1007875790	chr17	59303193	59337940	1	12	1442;1443;2689	CSH1;CSH2;GH2	1442;1443;2689	CSH1;CSH2;GH2
B986239_1007854704	chr17	63492778	63684795	1	20	100499466	LOC100499466	100499466	LOC100499466
B478535_1007873318	chr17	63620627	63684795	1	17	100499466	LOC100499466	100499466	LOC100499466
B494647_1007853944	chr17	65437356	65569587	3	44
B194003_1007854037	chr17	66186754	66242942	1	30
B260072_1007874538	chr17	68271756	68469644	3	90	201266	SLC39A11	201266	SLC39A11
B187727_0067949240	chr17	69345596	70202513	3	385	100131439;10871;11314;124599;124602;146722;146723;326624;342510;350383;388419;55890;6169;64446;85001;94015	BTBD17;C17orf77;CD300A;CD300C;CD300E;CD300LB;CD300LD;CD300LF;DNAI2;GPR142;GPRC5C;KIF19;MGC16275;RAB37;RPL38;TTYH2	100131439;10871;11314;124599;124602;146722;146723;326624;342510;350383;388419;55890;6169;64446;85001;94015	BTBD17;C17orf77;CD300A;CD300C;CD300E;CD300LB;CD300LD;CD300LF;DNAI2;GPR142;GPRC5C;KIF19;MGC16275;RAB37;RPL38;TTYH2
B203042_1007874364	chr17	69345596	70202513	3	385	100131439;10871;11314;124599;124602;146722;146723;326624;342510;350383;388419;55890;6169;64446;85001;94015	BTBD17;C17orf77;CD300A;CD300C;CD300E;CD300LB;CD300LD;CD300LF;DNAI2;GPR142;GPRC5C;KIF19;MGC16275;RAB37;RPL38;TTYH2	100131439;10871;11314;124599;124602;146722;146723;326624;342510;350383;388419;55890;6169;64446;85001;94015	BTBD17;C17orf77;CD300A;CD300C;CD300E;CD300LB;CD300LD;CD300LF;DNAI2;GPR142;GPRC5C;KIF19;MGC16275;RAB37;RPL38;TTYH2
B472391_1007854029	chr17	69345596	70202513	3	385	100131439;10871;11314;124599;124602;146722;146723;326624;342510;350383;388419;55890;6169;64446;85001;94015	BTBD17;C17orf77;CD300A;CD300C;CD300E;CD300LB;CD300LD;CD300LF;DNAI2;GPR142;GPRC5C;KIF19;MGC16275;RAB37;RPL38;TTYH2	100131439;10871;11314;124599;124602;146722;146723;326624;342510;350383;388419;55890;6169;64446;85001;94015	BTBD17;C17orf77;CD300A;CD300C;CD300E;CD300LB;CD300LD;CD300LF;DNAI2;GPR142;GPRC5C;KIF19;MGC16275;RAB37;RPL38;TTYH2
B761923_1007874868	chr17	69345596	70202513	3	385	100131439;10871;11314;124599;124602;146722;146723;326624;342510;350383;388419;55890;6169;64446;85001;94015	BTBD17;C17orf77;CD300A;CD300C;CD300E;CD300LB;CD300LD;CD300LF;DNAI2;GPR142;GPRC5C;KIF19;MGC16275;RAB37;RPL38;TTYH2	100131439;10871;11314;124599;124602;146722;146723;326624;342510;350383;388419;55890;6169;64446;85001;94015	BTBD17;C17orf77;CD300A;CD300C;CD300E;CD300LB;CD300LD;CD300LF;DNAI2;GPR142;GPRC5C;KIF19;MGC16275;RAB37;RPL38;TTYH2
110036023596_	chr11	14677418	14738197	1	28	5140	PDE3B
B854263_1007853990	chr17	69345596	70202513	3	385	100131439;10871;11314;124599;124602;146722;146723;326624;342510;350383;388419;55890;6169;64446;85001;94015	BTBD17;C17orf77;CD300A;CD300C;CD300E;CD300LB;CD300LD;CD300LF;DNAI2;GPR142;GPRC5C;KIF19;MGC16275;RAB37;RPL38;TTYH2	100131439;10871;11314;124599;124602;146722;146723;326624;342510;350383;388419;55890;6169;64446;85001;94015	BTBD17;C17orf77;CD300A;CD300C;CD300E;CD300LB;CD300LD;CD300LF;DNAI2;GPR142;GPRC5C;KIF19;MGC16275;RAB37;RPL38;TTYH2
B962764_1007843925	chr17	69362025	69403390	1	15
B525251_1007853680	chr17	72554816	72587665	3	24
B542076_0067942602	chr17	74703613	74746266	1	25	146713	RBFOX3	146713	RBFOX3
B944304_1007853858	chr17	77632770	77751055	3	49	2194;284001	CCDC57;FASN	2194;284001	CCDC57;FASN
B158364_0057061610	chr17	78229671	78384758	3	67	10966;64122;6904;79672;79755	FN3K;FN3KRP;RAB40B;TBCD;ZNF750	10966;64122;6904;79672;79755	FN3K;FN3KRP;RAB40B;TBCD;ZNF750
B957019_1007844002	chr17	78621750	78653169	3	21	284207	METRNL	284207	METRNL
B937063_1007875107	chr18	553815	667240	3	97	1068;27098;494514;55556;7298	C18orf56;CETN1;CLUL1;ENOSF1;TYMS	1068;27098;494514;55556;7298	C18orf56;CETN1;CLUL1;ENOSF1;TYMS
B937063_1007875107	chr18	852169	2434569	3	570	116;56651	ADCYAP1;C18orf2	116;56651	ADCYAP1;C18orf2
B246144_1007852649	chr18	918869	1644558	3	216	56651	C18orf2	56651	C18orf2
110036018653_	chr11	21283735	21441316	1	104	4745	NELL1	4745	NELL1
B412301_1007874436	chr18	1715758	1829387	1	54
B435341_1007840517	chr18	1715758	1829387	1	54
B757128_1007874832	chr18	1715758	1829387	1	54
B820851_1007853923	chr18	1715758	1829387	1	54
B849884_1007854315	chr18	1715758	1829387	1	54
B963921_1007872666	chr18	1715758	1829387	1	54
B581247_1007872544	chr18	1964315	2011735	1	23
B968534_1007842350	chr18	1964315	2011735	1	23
B600893_1007854068	chr18	2174723	2225705	3	20
B313799_1007874681	chr18	2258254	2556393	3	144	64863	METTL4	64863	METTL4
110036020626_	chr1	198761039	198949344	1	76	83479;9928	DDX59;KIF14	83479;9928	DDX59;KIF14
110036010999_	chr11	23753287	23825835	3	21
B937063_1007875107	chr18	2457022	2576907	3	81	10403;64863	METTL4;NDC80	10403;64863	METTL4;NDC80
B985683_1007875312	chr18	4452824	4485137	1	16
B955457_1007875817	chr18	7084612	7138018	3	22	284217	LAMA1	284217	LAMA1
B955457_1007875817	chr18	7339616	7509001	1	96
B246082_1007853901	chr18	10515480	10822851	3	164	63895;8774	FAM38B;NAPG	63895;8774	FAM38B;NAPG
B843300_1007874699	chr18	24033521	26250781	1	625	100302131	MIR302F	100302131	MIR302F
B294025_1007842040	chr18	24329585	24396054	1	18
B475222_1007872252	chr18	24559684	24638287	1	20
B736147_1007871696	chr18	25643541	25720175	3	22
B340331_1007844528	chr18	28633870	28679157	1	15
110036025278_	chr11	23753287	23825835	3	21
B252464_1007874872	chr18	32915585	32977641	3	14	57536	KIAA1328
B829591_1007854754	chr18	34813475	34861364	1	12
B378731_1007852637	chr18	35378629	35434744	3	16	647946	LOC647946
B685540_1007852919	chr18	37019621	37060858	1	16
B944304_1007853858	chr18	37868108	37962267	3	22	5289	PIK3C3	5289	PIK3C3
B706383_1007844446	chr18	37875945	37962267	3	21	5289	PIK3C3	5289	PIK3C3
B386236_1007853834	chr18	37875945	37969792	3	22	5289	PIK3C3	5289	PIK3C3
B811881_1007870375	chr18	42770086	42824460	3	30	162699;51224;728929;83473	KATNAL2;TCEB3B;TCEB3C;TCEB3CL	162699;51224;728929;83473	KATNAL2;TCEB3B;TCEB3C;TCEB3CL
B890930_1007874394	chr18	42812910	42888754	3	52	51224;83473;84064	HDHD2;KATNAL2;TCEB3B	51224;83473;84064	HDHD2;KATNAL2;TCEB3B
B326251_0067942627	chr18	45633428	45673750	1	19	4645	MYO5B	4645	MYO5B
110036021087_	chr11	36846676	37112209	3	118
B391087_1007840223	chr18	54825971	54873924	3	28	390858	LOC390858	390858	LOC390858
B916240_1007854325	chr18	55856968	55944189	3	39
B921878_0067943241	chr18	56418823	56464197	3	18
B419502_1007871739	chr18	56418823	56464221	3	19
B641961_1007872279	chr18	56418823	56465232	3	20
B834607_0067942618	chr18	56423793	56464221	3	18
B855482_0067949239	chr18	58092234	58155233	3	31	57614;8792	KIAA1468;TNFRSF11A	57614;8792	KIAA1468;TNFRSF11A
B479722_1007875261	chr18	59667720	59755259	1	48	5055;5273	SERPINB10;SERPINB2	5055;5273	SERPINB10;SERPINB2
B271690_1007873316	chr18	61280653	61329341	1	16
B100121_1007854727	chr18	64003187	64042401	1	23
110036020352_	chr11	37714486	37793512	3	15
B306817_1007874015	chr18	64003187	64042401	1	23
B435341_1007840517	chr18	64003187	64042401	1	23
B479722_1007875261	chr18	64003187	64042401	1	23
B522296_1007854251	chr18	64003187	64042401	1	23
B681968_1007853271	chr18	64003187	64042401	1	23
B774671_0067942570	chr18	64003187	64042401	1	23
B799314_0057057099	chr18	64003187	64042401	1	23
B828423_1007875117	chr18	64003187	64042401	1	23
B948702_1007854260	chr18	64003187	64042401	1	23
B986243_1007853916	chr18	64003187	64042401	1	23
110036011773_	chr11	37744432	37801228	3	13
B428062_1007840509	chr18	64003187	64047068	1	24
B671643_1007873714	chr18	64651976	64685792	1	20	79839	CCDC102B	79839	CCDC102B
B701762_1007873488	chr18	64766623	64945710	1	89	79839	CCDC102B	79839	CCDC102B
B359159_1007874355	chr18	64797539	64906488	1	67	79839	CCDC102B	79839	CCDC102B
B240249_1007873508	chr18	64897188	64945710	1	28
B566023_1007854692	chr18	64897188	64945710	1	28
B616228_1007853931	chr18	66269897	66317547	3	15
B763377_1007853322	chr18	66315754	66382003	1	22
B614872_1007874936	chr18	67108941	67194121	3	31
B264147_1007873345	chr18	67243531	67333368	1	40
110036023075_	chr11	58292407	58433650	3	41	219970	GLYATL2	219970	GLYATL2
B585576_1007875272	chr18	67348533	67410147	3	29	100505776	LOC100505776	100505776	LOC100505776
B385260_1007874854	chr18	67555724	67925258	1	123
B400963_1007854338	chr18	69205890	69398517	3	107
B732747_1007844461	chr18	69390561	69459393	1	45
B722309_1007852935	chr18	70237581	70290209	3	35	125704	FAM69C	125704	FAM69C
B601362_1007852912	chr18	71318052	72050313	3	350
B822131_1007874605	chr18	71746657	72127143	1	166
B921922_1007844480	chr18	72537956	72600816	3	38
B910399_1007854748	chr18	73264159	74852046	3	719	27164	SALL3	27164	SALL3
B579510_1007848497	chr18	75940080	76116152	3	45	100130522;22850;84552	ADNP2;LOC100130522;PARD6G	100130522;22850;84552	ADNP2;LOC100130522;PARD6G
110036017663_	chr11	67258202	67356124	3	18	645332	LOC645332	645332	LOC645332
B291465_1007854701	chr19	423980	471131	3	30	284451;8174;91978	C19orf20;MADCAM1;ODF3L2	284451;8174;91978	C19orf20;MADCAM1;ODF3L2
B970964_1007842336	chr19	424113	464527	3	26	284451;8174;91978	C19orf20;MADCAM1;ODF3L2	284451;8174;91978	C19orf20;MADCAM1;ODF3L2
B497980_1007852882	chr19	424113	471131	3	28	284451;8174;91978	C19orf20;MADCAM1;ODF3L2	284451;8174;91978	C19orf20;MADCAM1;ODF3L2
B752003_1007876006	chr19	425588	471131	3	27	284451;8174;91978	C19orf20;MADCAM1;ODF3L2	284451;8174;91978	C19orf20;MADCAM1;ODF3L2
B980299_0067942608	chr19	429060	464527	3	24	8174;91978	C19orf20;MADCAM1	8174;91978	C19orf20;MADCAM1
B326599_1007854356	chr19	2392106	2511423	3	71	2788;4616;84823	GADD45B;GNG7;LMNB2	2788;4616;84823	GADD45B;GNG7;LMNB2
B666611_1007875265	chr19	2853419	2920567	1	27	126295;58492	ZNF57;ZNF77	126295;58492	ZNF57;ZNF77
B553658_1007850198	chr19	4472625	4773855	3	121	10501;116844;126282;148022;284424;407045;440503;55527;56005;91039	C19orf10;DPP9;FEM1A;LRG1;MIR7-3;NCRNA00306;PLIN5;SEMA6B;TICAM1;TNFAIP8L1	10501;116844;126282;148022;284424;407045;440503;55527;56005;91039	C19orf10;DPP9;FEM1A;LRG1;MIR7-3;NCRNA00306;PLIN5;SEMA6B;TICAM1;TNFAIP8L1
B269904_1007853875	chr19	6752481	6935708	3	97	2015;326342;7409	EMR1;EMR4P;VAV1	2015;326342;7409	EMR1;EMR4P;VAV1
B579510_1007848497	chr19	6846866	6969869	3	80	2015;326342;497049	EMR1;EMR4P;FLJ25758	2015;326342;497049	EMR1;EMR4P;FLJ25758
110036023539_	chr11	82054056	82121065	1	30	220382	FAM181B	220382	FAM181B
B931866_1007873677	chr19	6846866	6969869	3	80	2015;326342;497049	EMR1;EMR4P;FLJ25758	2015;326342;497049	EMR1;EMR4P;FLJ25758
B266451_1007854349	chr19	6846866	7054542	3	99	125997;2015;284428;326342;497049;653656;653657;79230	EMR1;EMR4P;FLJ25758;MBD3L2;MBD3L3;MBD3L4;MBD3L5;ZNF557	125997;2015;284428;326342;497049;653656;653657;79230	EMR1;EMR4P;FLJ25758;MBD3L2;MBD3L3;MBD3L4;MBD3L5;ZNF557
B969719_1007842424	chr19	6846866	7056136	3	100	125997;2015;284428;326342;497049;653656;653657;79230	EMR1;EMR4P;FLJ25758;MBD3L2;MBD3L3;MBD3L4;MBD3L5;ZNF557	125997;2015;284428;326342;497049;653656;653657;79230	EMR1;EMR4P;FLJ25758;MBD3L2;MBD3L3;MBD3L4;MBD3L5;ZNF557
B259917_1007874661	chr19	6847483	7056136	3	98	125997;2015;284428;326342;497049;653656;653657;79230	EMR1;EMR4P;FLJ25758;MBD3L2;MBD3L3;MBD3L4;MBD3L5;ZNF557	125997;2015;284428;326342;497049;653656;653657;79230	EMR1;EMR4P;FLJ25758;MBD3L2;MBD3L3;MBD3L4;MBD3L5;ZNF557
B290777_1007875864	chr19	6902434	6969869	1	39	326342;497049	EMR4P;FLJ25758	326342;497049	EMR4P;FLJ25758
B201461_1007854130	chr19	6908877	6969869	1	37	326342;497049	EMR4P;FLJ25758	326342;497049	EMR4P;FLJ25758
B317750_1007842099	chr19	6908877	6969869	1	37	326342;497049	EMR4P;FLJ25758	326342;497049	EMR4P;FLJ25758
B673952_1007841010	chr19	6908877	6969869	1	37	326342;497049	EMR4P;FLJ25758	326342;497049	EMR4P;FLJ25758
B120069_1007854769	chr19	6908877	7005943	1	40	125997;284428;326342;497049;653656	EMR4P;FLJ25758;MBD3L2;MBD3L4;MBD3L5	125997;284428;326342;497049;653656	EMR4P;FLJ25758;MBD3L2;MBD3L4;MBD3L5
B947804_1007875842	chr19	8568350	8652928	3	36	81794	ADAMTS10	81794	ADAMTS10
110036010759_r	chr11	85108045	85143043	1	20	54843	SYTL2	54843	SYTL2
B746449_1007844499	chr19	11776185	11922384	3	44	126069;126070;7620;90592;90594	ZNF439;ZNF440;ZNF491;ZNF69;ZNF700	126069;126070;7620;90592;90594	ZNF439;ZNF440;ZNF491;ZNF69;ZNF700
B944304_1007853858	chr19	12361149	12401103	1	13	90576	ZNF799	90576	ZNF799
B299918_1007873981	chr19	12377150	12410085	1	11	10224	ZNF443	10224	ZNF443
B306257_1007873482	chr19	12542981	12640170	1	54	163049;4125;51398;57474;84292	C19orf56;MAN2B1;WDR83;ZNF490;ZNF791	163049;4125;51398;57474;84292	C19orf56;MAN2B1;WDR83;ZNF490;ZNF791
B951657_1007843871	chr19	14513278	14562093	1	28	388512;4713;9524	CLEC17A;NDUFB7;TECR	388512;4713;9524	CLEC17A;NDUFB7;TECR
B356202_1007844561	chr19	15631418	15961918	3	240	126541;26532;26538;26539;284433;388514;4051;57834;652995;66002;8529	CYP4F11;CYP4F12;CYP4F2;CYP4F24P;CYP4F3;OR10H1;OR10H2;OR10H3;OR10H4;OR10H5;UCA1	126541;26532;26538;26539;284433;388514;4051;57834;652995;66002;8529	CYP4F11;CYP4F12;CYP4F2;CYP4F24P;CYP4F3;OR10H1;OR10H2;OR10H3;OR10H4;OR10H5;UCA1
B224293_1007841226	chr19	20625937	20781713	3	44	199777	ZNF626	199777	ZNF626
B231021_1007853960	chr19	20625937	20781713	3	44	199777	ZNF626	199777	ZNF626
B246221_1007853829	chr19	20625937	20781713	3	44	199777	ZNF626	199777	ZNF626
B476509_1007853948	chr19	20625937	20781713	3	44	199777	ZNF626	199777	ZNF626
110036005502_	chr11	95847907	95915658	1	21
B621318_1007875104	chr19	20625937	20781713	3	44	199777	ZNF626	199777	ZNF626
B701542_1007873365	chr19	20625937	20781713	3	44	199777	ZNF626	199777	ZNF626
B752003_1007876006	chr19	20625937	20781713	3	44	199777	ZNF626	199777	ZNF626
B402156_0067942641	chr19	20635513	20844764	1	61	199777	ZNF626	199777	ZNF626
B267330_1007841417	chr19	21095583	21147313	1	21	148206;170959	ZNF431;ZNF714	148206;170959	ZNF431;ZNF714
B468914_1007854173	chr19	21593121	21683783	1	21
B382816_1007872257	chr19	22064455	22262996	1	50	113835;163223	ZNF257;ZNF676	113835;163223	ZNF257;ZNF676
B649933_1007874697	chr19	22961639	23199969	1	55
B407698_1007840266	chr19	23395753	23933446	3	128	148213;171392;388524;730087	RPSAP58;ZNF675;ZNF681;ZNF726	148213;171392;388524;730087	RPSAP58;ZNF675;ZNF681;ZNF726
[truncated: 3,851 more rows]
